# Supplementary material for: Systematics of the ant genus Proceratium Roger (Hymenoptera, Formicidae, Proceratiinae) in China – with descriptions of three new species based on micro-CT enhanced next-generation-morphology
Source: Zookeys. 2018 Jun 4;(770):137–92. doi: 10.3897/zookeys.770.24908 (PMC6041363; doi:10.3897/zookeys.770.24908)
Supplement: XML Treatment for Proceratium bruelheidei [file zookeys.770.24908-treatment2.xml]

<!DOCTYPE tp:taxon-treatment
  PUBLIC "-//TaxonX//DTD Taxonomic Treatment Publishing DTD v0 20100105//EN" "tax-treatment-NSO.dtd">
<tp:taxon-treatment xmlns:tp="http://www.plazi.org/taxpub"><tp:treatment-meta><kwd-group><label>Taxon classification</label><kwd><named-content xmlns:xlink="http://www.w3.org/1999/xlink" content-type="kingdom">Animalia</named-content></kwd><kwd><named-content xmlns:xlink="http://www.w3.org/1999/xlink" content-type="order">ORDO</named-content></kwd><kwd><named-content xmlns:xlink="http://www.w3.org/1999/xlink" content-type="family">FAMILIA</named-content></kwd></kwd-group><mixed-citation publication-type="journal"><person-group><name><surname>Staab</surname><given-names>Michael</given-names></name><name><surname>Garcia</surname><given-names>Francisco Hita</given-names></name><name><surname>Liu</surname><given-names>Cong</given-names></name><name><surname>Xu</surname><given-names>Zheng-Hui</given-names></name><name><surname>Economo</surname><given-names>Evan P.</given-names></name></person-group><article-title>Systematics of the ant genus <italic><tp:taxon-name><tp:taxon-name-part taxon-name-part-type="genus" reg="Proceratium">Proceratium</tp:taxon-name-part></tp:taxon-name></italic> Roger (<tp:taxon-name><tp:taxon-name-part taxon-name-part-type="order">Hymenoptera</tp:taxon-name-part></tp:taxon-name>, <tp:taxon-name><tp:taxon-name-part taxon-name-part-type="family">Formicidae</tp:taxon-name-part></tp:taxon-name>, <tp:taxon-name><tp:taxon-name-part taxon-name-part-type="subfamily">Proceratiinae</tp:taxon-name-part></tp:taxon-name>) in China – with descriptions of three new species based on <abbrev xmlns:xlink="http://www.w3.org/1999/xlink" xlink:title="X-ray microtomography" id="ABBRID0EVB" xlink:type="simple">micro-CT</abbrev> enhanced next-generation-morphology</article-title><source>Zookeys</source><day>4</day><month>6</month><year>2018</year><volume>2018</volume><issue>770</issue><fpage>137</fpage><lpage>192</lpage><pub-id pub-id-type="doi">10.3897/zookeys.770.24908</pub-id></mixed-citation></tp:treatment-meta><tp:nomenclature><tp:taxon-name>
              <tp:taxon-name-part taxon-name-part-type="genus" reg="Proceratium">Proceratium</tp:taxon-name-part>
              <tp:taxon-name-part taxon-name-part-type="species" reg="bruelheidei">bruelheidei</tp:taxon-name-part>
              <object-id xmlns:xlink="http://www.w3.org/1999/xlink" content-type="zoobank" xlink:type="simple">http://zoobank.org/D5261D06-D21C-4149-B716-2347DC616BD5</object-id>
            </tp:taxon-name><tp:taxon-authority>Staab, Xu &amp; Hita Garcia</tp:taxon-authority><tp:taxon-status xmlns:xlink="http://www.w3.org/1999/xlink" xlink:type="simple">sp. n.</tp:taxon-status><xref ref-type="fig" rid="F4">Figs 4B</xref><xref ref-type="fig" rid="F6">, 6B</xref><xref ref-type="fig" rid="F7">, 7B</xref><xref ref-type="fig" rid="F7">, 7D</xref><xref ref-type="fig" rid="F8">, 8</xref><xref ref-type="fig" rid="F9">, 9</xref><xref ref-type="fig" rid="F24">, 24</xref></tp:nomenclature><tp:treatment-sec sec-type="type material" id="SECID0EDIBG"><title>Type material.</title><p>
              <bold>Holotype.</bold> Pinned worker from CHINA, Jiangxi Province, near the village Xingangshan, ca. 15 km SE of Wuyuan, <named-content xmlns:xlink="http://www.w3.org/1999/xlink" content-type="dwc:verbatimCoordinates" xlink:type="simple"><named-content content-type="geo-json" specific-use="{&#34;type&#34;:&#34;Point&#34;,&#34;coordinates&#34;:[117.906944,29.123333]}" id="NCID0EOIBG" xlink:type="simple">29°7'24"N / 117°54'25"E</named-content></named-content>, 158 m asl, early successional tree plantation of the BEF-China experiment, Winkler leaf litter extraction, 26-IV-2015, leg. Merle Noack, label “MN290” (<ext-link xmlns:xlink="http://www.w3.org/1999/xlink" ext-link-type="uri" xlink:href="http://data.antweb.org/specimen/CASENT0790023" xlink:type="simple">CASENT0790023</ext-link>), deposited in <abbrev xmlns:xlink="http://www.w3.org/1999/xlink" content-type="institution" xlink:title="Southwest Forestry University, Kunming, Yunnan, PR China" id="ABBRID0ETIBG" xlink:type="simple">SWFU</abbrev>.</p><p>
              <bold>Paratypes.</bold> Seven pinned workers in total; one with same data as holotype except label “MN291” (<ext-link xmlns:xlink="http://www.w3.org/1999/xlink" ext-link-type="uri" xlink:href="http://data.antweb.org/specimen/CASENT0790025" xlink:type="simple">CASENT0790025</ext-link>, in <abbrev xmlns:xlink="http://www.w3.org/1999/xlink" content-type="institution" xlink:title="Southwest Forestry University, Kunming, Yunnan, PR China" id="ABBRID0E3IBG" xlink:type="simple">SWFU</abbrev>); one with same data as holotype except <named-content xmlns:xlink="http://www.w3.org/1999/xlink" content-type="dwc:verbatimCoordinates" xlink:type="simple"><named-content content-type="geo-json" specific-use="{&#34;type&#34;:&#34;Point&#34;,&#34;coordinates&#34;:[117.908611,29.123333]}" id="NCID0EEJBG" xlink:type="simple">29°7'24"N / 117°54'31"E</named-content></named-content>, 204 m asl, 22-IV-2015, label “MN248” (<ext-link xmlns:xlink="http://www.w3.org/1999/xlink" ext-link-type="uri" xlink:href="http://data.antweb.org/specimen/CASENT0790024" xlink:type="simple">CASENT0790024</ext-link>, in <abbrev xmlns:xlink="http://www.w3.org/1999/xlink" content-type="institution" xlink:title="Southwest Forestry University, Kunming, Yunnan, PR China" id="ABBRID0EJJBG" xlink:type="simple">SWFU</abbrev>); one with same data as holotype except <named-content xmlns:xlink="http://www.w3.org/1999/xlink" content-type="dwc:verbatimCoordinates" xlink:type="simple"><named-content content-type="geo-json" specific-use="{&#34;type&#34;:&#34;Point&#34;,&#34;coordinates&#34;:[117.911389,29.125833]}" id="NCID0ERJBG" xlink:type="simple">29°7'33"N / 117°54'41"E</named-content></named-content>, 246 m asl, 30-IV-2015, label “MN309” (<ext-link xmlns:xlink="http://www.w3.org/1999/xlink" ext-link-type="uri" xlink:href="http://data.antweb.org/specimen/CASENT0790029" xlink:type="simple">CASENT0790029</ext-link>, in <abbrev xmlns:xlink="http://www.w3.org/1999/xlink" content-type="institution" xlink:title="Southwest Forestry University, Kunming, Yunnan, PR China" id="ABBRID0EWJBG" xlink:type="simple">SWFU</abbrev>); one with same data as holotype except <named-content xmlns:xlink="http://www.w3.org/1999/xlink" content-type="dwc:verbatimCoordinates" xlink:type="simple"><named-content content-type="geo-json" specific-use="{&#34;type&#34;:&#34;Point&#34;,&#34;coordinates&#34;:[117.911111,29.125833]}" id="NCID0E5JBG" xlink:type="simple">29°7'33"N / 117°54'40"E</named-content></named-content>, 239 m asl, 04-V-2015, label “MN371” (<ext-link xmlns:xlink="http://www.w3.org/1999/xlink" ext-link-type="uri" xlink:href="http://data.antweb.org/specimen/CASENT0790030" xlink:type="simple">CASENT0790030</ext-link>, in <abbrev xmlns:xlink="http://www.w3.org/1999/xlink" content-type="institution" xlink:title="Southwest Forestry University, Kunming, Yunnan, PR China" id="ABBRID0EDKBG" xlink:type="simple">SWFU</abbrev>); one with same data as holotype except <named-content xmlns:xlink="http://www.w3.org/1999/xlink" content-type="dwc:verbatimCoordinates" xlink:type="simple"><named-content content-type="geo-json" specific-use="{&#34;type&#34;:&#34;Point&#34;,&#34;coordinates&#34;:[117.906111,29.120833]}" id="NCID0ELKBG" xlink:type="simple">29°7'15"N / 117°54'22"E</named-content></named-content>, 122 m asl, 12-V-2015, label “MN479” (<ext-link xmlns:xlink="http://www.w3.org/1999/xlink" ext-link-type="uri" xlink:href="http://data.antweb.org/specimen/CASENT0790028" xlink:type="simple">CASENT0790028</ext-link>, in <abbrev xmlns:xlink="http://www.w3.org/1999/xlink" content-type="institution" xlink:title="California Academy of Sciences, San Francisco, California, USA" id="ABBRID0EQKBG" xlink:type="simple">CASC</abbrev>); one with same data as holotype except <named-content xmlns:xlink="http://www.w3.org/1999/xlink" content-type="dwc:verbatimCoordinates" xlink:type="simple"><named-content content-type="geo-json" specific-use="{&#34;type&#34;:&#34;Point&#34;,&#34;coordinates&#34;:[117.906944,29.126944]}" id="NCID0EYKBG" xlink:type="simple">29°7'37"N / 117°54'25"E</named-content></named-content>, 219 m asl, 20-V-2015, label “MN525” (<ext-link xmlns:xlink="http://www.w3.org/1999/xlink" ext-link-type="uri" xlink:href="http://data.antweb.org/specimen/CASENT0790026" xlink:type="simple">CASENT0790026</ext-link>, in <abbrev xmlns:xlink="http://www.w3.org/1999/xlink" content-type="institution" xlink:title="Museum für Naturkunde der Humboldt-Universität, Berlin, Germany" id="ABBRID0E4KBG" xlink:type="simple">ZMBH</abbrev>); one from CHINA, Zhejiang Province, Gutianshan National Nature Reserve, ca. 35 km NW of Kaihua, <named-content xmlns:xlink="http://www.w3.org/1999/xlink" content-type="dwc:verbatimCoordinates" xlink:type="simple"><named-content content-type="geo-json" specific-use="{&#34;type&#34;:&#34;Point&#34;,&#34;coordinates&#34;:[118.090556,29.276944]}" id="NCID0EFLBG" xlink:type="simple">29°16'37"N / 118°5'26"E</named-content></named-content>, 617 m asl, young secondary subtropical mixed forest, manual sifting of leaf litter, 11-VII-2008, leg. Andreas Schuldt, label “CSP 22” (<ext-link xmlns:xlink="http://www.w3.org/1999/xlink" ext-link-type="uri" xlink:href="http://data.antweb.org/specimen/CASENT0790027" xlink:type="simple">CASENT0790027</ext-link>, in <abbrev xmlns:xlink="http://www.w3.org/1999/xlink" content-type="institution" xlink:title="Museum für Naturkunde der Humboldt-Universität, Berlin, Germany" id="ABBRID0EKLBG" xlink:type="simple">ZMBH</abbrev>).</p><p>
              <bold>Cybertype.</bold> Volumetric raw data (in DICOM format), 3D rotation video (in .mp4 format, see Suppl. material <xref ref-type="supplementary-material" rid="S3">3</xref>: Video 1), still images of surface volume rendering, and 3D surface (in PLY format) of the physical holotype (<ext-link xmlns:xlink="http://www.w3.org/1999/xlink" ext-link-type="uri" xlink:href="http://data.antweb.org/specimen/CASENT0790023" xlink:type="simple">CASENT0790023</ext-link>) in addition to montage photos illustrating head in full-face view, profile and dorsal views of the body. The data is deposited at Dryad (<xref ref-type="bibr" rid="B60">Staab et al. 2018</xref>, <ext-link xmlns:xlink="http://www.w3.org/1999/xlink" xlink:type="simple" ext-link-type="doi" xlink:href="10.5061/dryad.h6j0g4p">http://dx.doi.org/10.5061/dryad.h6j0g4p)</ext-link> and can be freely accessed as virtual representation of the type. In addition to the cybertype data at Dryad, we also provide a freely accessible 3D surface model of the holotype at Sketchfab (<ext-link xmlns:xlink="http://www.w3.org/1999/xlink" xlink:type="simple" ext-link-type="uri" xlink:href="https://skfb.ly/6txMz">https://skfb.ly/6txMz</ext-link>).</p></tp:treatment-sec><tp:treatment-sec sec-type="diagnosis" id="SECID0EFMBG"><title>Diagnosis.</title><p>
              <italic><tp:taxon-name><tp:taxon-name-part taxon-name-part-type="genus" reg="Proceratium">Proceratium</tp:taxon-name-part> <tp:taxon-name-part taxon-name-part-type="species" reg="bruelheidei">bruelheidei</tp:taxon-name-part></tp:taxon-name></italic> differs from the other members of the <italic><tp:taxon-name><tp:taxon-name-part taxon-name-part-type="genus" reg="Proceratium">P.</tp:taxon-name-part> <tp:taxon-name-part taxon-name-part-type="species" reg="itoi">itoi</tp:taxon-name-part></tp:taxon-name></italic> clade by the following character combination: relatively large species (<abbrev xmlns:xlink="http://www.w3.org/1999/xlink" xlink:title="Total body length" id="ABBRID0EBNBG" xlink:type="simple">TL</abbrev> 3.61–4.00); sides of head straight to very weakly convex, posterior sides only narrowing dorsally, vertex convex; frontal carinae well developed, with large lamellae that extend laterally above the antennal insertions; frontal furrow inconspicuous and of the same color as the surrounding anterior cephalic dorsum; posterodorsal corners of the propodeum broadly angular; propodeal declivity superficially punctured, but shiny; posterior face of petiolar node in profile as steep as anterior face and less than half as long as anterior face; apex of the petiolar node almost as long as broad in dorsal view; subpetiolar process roughly trapezoid and well developed (albeit with variable ventral outline); abdominal segment IV very strongly recurved (<abbrev xmlns:xlink="http://www.w3.org/1999/xlink" xlink:title="Gastral reflexion index" id="ABBRID0EFNBG" xlink:type="simple">IGR</abbrev> 0.24–0.26); in addition to dense pubescence, abundant erect hairs present on scapes and dorsal surface of body, longest of those hairs longer than maximum dorsoventral diameter of metafemur.</p><fig id="F8" position="float" orientation="portrait"><label>Figure 8.</label><caption><p>
                  <italic><tp:taxon-name><tp:taxon-name-part taxon-name-part-type="genus" reg="Proceratium">Proceratium</tp:taxon-name-part> <tp:taxon-name-part taxon-name-part-type="species" reg="bruelheidei">bruelheidei</tp:taxon-name-part></tp:taxon-name></italic> sp. n. holotype worker (<ext-link xmlns:xlink="http://www.w3.org/1999/xlink" ext-link-type="uri" xlink:href="http://data.antweb.org/specimen/CASENT0790023" xlink:type="simple">CASENT0790023</ext-link>). <bold>A</bold> Body in profile <bold>B</bold> Body in dorsal view <bold>C</bold> Head in full-face view.</p></caption><graphic xmlns:xlink="http://www.w3.org/1999/xlink" xlink:href="zookeys-770-137-g008.jpg" position="float" orientation="portrait" xlink:type="simple" id="oo_214839.jpg"/></fig><fig id="F9" position="float" orientation="portrait"><label>Figure 9.</label><caption><p>Still images from surface display volume renderings of 3D model of <italic><tp:taxon-name><tp:taxon-name-part taxon-name-part-type="genus" reg="Proceratium">Proceratium</tp:taxon-name-part> <tp:taxon-name-part taxon-name-part-type="species" reg="bruelheidei">bruelheidei</tp:taxon-name-part></tp:taxon-name></italic> <bold>sp. n.</bold> holotype worker (<ext-link xmlns:xlink="http://www.w3.org/1999/xlink" ext-link-type="uri" xlink:href="http://data.antweb.org/specimen/CASENT0790023" xlink:type="simple">CASENT0790023</ext-link>). <bold>A</bold> Body in profile <bold>B</bold> Body in dorsal view <bold>C</bold> Head in dorsal view <bold>D</bold> Head in anterodorsal view <bold>E</bold> Head in anterior view <bold>F</bold> Head in ventral view <bold>G</bold> Head in profile <bold>H</bold> Mesosoma in profile <bold>I</bold> Mesosoma in dorsal view <bold>J</bold> Propodeum in posterodorsal view <bold>K</bold> Abdominal segment II and parts of III in profile <bold>L</bold> Abdominal segment II and parts of III in dorsal view <bold>M</bold> Abdominal segments II–VII in profile <bold>N</bold> Abdominal segment III and parts of II and IV in dorsal view <bold>O</bold> Abdominal segments II–VII in ventral view.</p></caption><graphic xmlns:xlink="http://www.w3.org/1999/xlink" xlink:href="zookeys-770-137-g009.jpg" position="float" orientation="portrait" xlink:type="simple" id="oo_214840.jpg"/></fig></tp:treatment-sec><tp:treatment-sec sec-type="description" id="SECID0E6PBG"><title>Worker measurements.</title><p>
              <bold>Holotype.</bold> <abbrev xmlns:xlink="http://www.w3.org/1999/xlink" xlink:title="Total body length" id="ABBRID0EHQBG" xlink:type="simple">TL</abbrev> 3.94; <abbrev xmlns:xlink="http://www.w3.org/1999/xlink" xlink:title="Eye length" id="ABBRID0ELQBG" xlink:type="simple">EL</abbrev> 0.04; <abbrev xmlns:xlink="http://www.w3.org/1999/xlink" xlink:title="Scape length" id="ABBRID0EPQBG" xlink:type="simple">SL</abbrev> 0.50; <abbrev xmlns:xlink="http://www.w3.org/1999/xlink" xlink:title="Head length" id="ABBRID0ETQBG" xlink:type="simple">HL</abbrev> 0.84; <abbrev xmlns:xlink="http://www.w3.org/1999/xlink" xlink:title="Head length with mandibles" id="ABBRID0EXQBG" xlink:type="simple">HLM</abbrev> 1.09; <abbrev xmlns:xlink="http://www.w3.org/1999/xlink" xlink:title="Head width" id="ABBRID0E2QBG" xlink:type="simple">HW</abbrev> 0.79; <abbrev xmlns:xlink="http://www.w3.org/1999/xlink" xlink:title="Weber’s length" id="ABBRID0E6QBG" xlink:type="simple">WL</abbrev> 1.06; <abbrev xmlns:xlink="http://www.w3.org/1999/xlink" xlink:title="Metafemur length" id="ABBRID0EDRBG" xlink:type="simple">MFeL</abbrev> 0.69; <abbrev xmlns:xlink="http://www.w3.org/1999/xlink" xlink:title="Metatibia length" id="ABBRID0EHRBG" xlink:type="simple">MTiL</abbrev> 0.54; <abbrev xmlns:xlink="http://www.w3.org/1999/xlink" xlink:title="Metabasitarsus length" id="ABBRID0ELRBG" xlink:type="simple">MBaL</abbrev> 0.40; <abbrev xmlns:xlink="http://www.w3.org/1999/xlink" xlink:title="Petiolar length" id="ABBRID0EPRBG" xlink:type="simple">PeL</abbrev> 0.39; <abbrev xmlns:xlink="http://www.w3.org/1999/xlink" xlink:title="Petiolar width" id="ABBRID0ETRBG" xlink:type="simple">PeW</abbrev> 0.32; <abbrev xmlns:xlink="http://www.w3.org/1999/xlink" xlink:title="Abdominal tergum III length" id="ABBRID0EXRBG" xlink:type="simple">LT3</abbrev> 0.56; <abbrev xmlns:xlink="http://www.w3.org/1999/xlink" xlink:title="Abdominal sternum IV length" id="ABBRID0E2RBG" xlink:type="simple">LS4</abbrev> 0.21; <abbrev xmlns:xlink="http://www.w3.org/1999/xlink" xlink:title="Abdominal tergum IV length" id="ABBRID0E6RBG" xlink:type="simple">LT4</abbrev> 0.84; <abbrev xmlns:xlink="http://www.w3.org/1999/xlink" xlink:title="Ocular index" id="ABBRID0EDSBG" xlink:type="simple">OI</abbrev> 4; <abbrev xmlns:xlink="http://www.w3.org/1999/xlink" xlink:title="Cephalic index" id="ABBRID0EHSBG" xlink:type="simple">CI</abbrev> 93; <abbrev xmlns:xlink="http://www.w3.org/1999/xlink" xlink:title="Scape index" id="ABBRID0ELSBG" xlink:type="simple">SI</abbrev> 59; <abbrev xmlns:xlink="http://www.w3.org/1999/xlink" xlink:title="etafemur length index" id="ABBRID0EPSBG" xlink:type="simple">MFeI</abbrev> 87; MTiI 69; <abbrev xmlns:xlink="http://www.w3.org/1999/xlink" xlink:title="Metabasitarsus length index" id="ABBRID0ETSBG" xlink:type="simple">MBaI</abbrev> 51; <abbrev xmlns:xlink="http://www.w3.org/1999/xlink" xlink:title="Dorsal petiole index" id="ABBRID0EXSBG" xlink:type="simple">DPeI</abbrev> 81; <abbrev xmlns:xlink="http://www.w3.org/1999/xlink" xlink:title="Gastral reflexion index" id="ABBRID0E2SBG" xlink:type="simple">IGR</abbrev> 0.25; <abbrev xmlns:xlink="http://www.w3.org/1999/xlink" xlink:title="Abdominal segment index" id="ABBRID0E6SBG" xlink:type="simple">ASI</abbrev> 150.</p><p>
              <bold>Paratypes (n = 7).</bold> <abbrev xmlns:xlink="http://www.w3.org/1999/xlink" xlink:title="Total body length" id="ABBRID0EHTBG" xlink:type="simple">TL</abbrev> 3.61–4.00; <abbrev xmlns:xlink="http://www.w3.org/1999/xlink" xlink:title="Eye length" id="ABBRID0ELTBG" xlink:type="simple">EL</abbrev> 0.03–0.04; <abbrev xmlns:xlink="http://www.w3.org/1999/xlink" xlink:title="Scape length" id="ABBRID0EPTBG" xlink:type="simple">SL</abbrev> 0.49–0.53; <abbrev xmlns:xlink="http://www.w3.org/1999/xlink" xlink:title="Head length" id="ABBRID0ETTBG" xlink:type="simple">HL</abbrev> 0.79–0.86; <abbrev xmlns:xlink="http://www.w3.org/1999/xlink" xlink:title="Head length with mandibles" id="ABBRID0EXTBG" xlink:type="simple">HLM</abbrev> 0.96–1.08; <abbrev xmlns:xlink="http://www.w3.org/1999/xlink" xlink:title="Head width" id="ABBRID0E2TBG" xlink:type="simple">HW</abbrev> 0.73–0.79; <abbrev xmlns:xlink="http://www.w3.org/1999/xlink" xlink:title="Weber’s length" id="ABBRID0E6TBG" xlink:type="simple">WL</abbrev> 1.03–1.10; <abbrev xmlns:xlink="http://www.w3.org/1999/xlink" xlink:title="Metafemur length" id="ABBRID0EDUBG" xlink:type="simple">MFeL</abbrev> 0.63–0.74; <abbrev xmlns:xlink="http://www.w3.org/1999/xlink" xlink:title="Metatibia length" id="ABBRID0EHUBG" xlink:type="simple">MTiL</abbrev> 0.54–0.58; <abbrev xmlns:xlink="http://www.w3.org/1999/xlink" xlink:title="Metabasitarsus length" id="ABBRID0ELUBG" xlink:type="simple">MBaL</abbrev> 0.39–0.41; <abbrev xmlns:xlink="http://www.w3.org/1999/xlink" xlink:title="Petiolar length" id="ABBRID0EPUBG" xlink:type="simple">PeL</abbrev> 0.36–0.39; <abbrev xmlns:xlink="http://www.w3.org/1999/xlink" xlink:title="Petiolar width" id="ABBRID0ETUBG" xlink:type="simple">PeW</abbrev> 0.30–0.32; <abbrev xmlns:xlink="http://www.w3.org/1999/xlink" xlink:title="Abdominal tergum III length" id="ABBRID0EXUBG" xlink:type="simple">LT3</abbrev> 0.51–0.58; <abbrev xmlns:xlink="http://www.w3.org/1999/xlink" xlink:title="Abdominal sternum IV length" id="ABBRID0E2UBG" xlink:type="simple">LS4</abbrev> 0.19–0.22; <abbrev xmlns:xlink="http://www.w3.org/1999/xlink" xlink:title="Abdominal tergum IV length" id="ABBRID0E6UBG" xlink:type="simple">LT4</abbrev> 0.75–0.92; <abbrev xmlns:xlink="http://www.w3.org/1999/xlink" xlink:title="Ocular index" id="ABBRID0EDVBG" xlink:type="simple">OI</abbrev> 4–5; <abbrev xmlns:xlink="http://www.w3.org/1999/xlink" xlink:title="Cephalic index" id="ABBRID0EHVBG" xlink:type="simple">CI</abbrev> 89–94; <abbrev xmlns:xlink="http://www.w3.org/1999/xlink" xlink:title="Scape index" id="ABBRID0ELVBG" xlink:type="simple">SI</abbrev> 60–63; <abbrev xmlns:xlink="http://www.w3.org/1999/xlink" xlink:title="etafemur length index" id="ABBRID0EPVBG" xlink:type="simple">MFeI</abbrev> 86–96; MTiI 69–74; <abbrev xmlns:xlink="http://www.w3.org/1999/xlink" xlink:title="Metabasitarsus length index" id="ABBRID0ETVBG" xlink:type="simple">MBaI</abbrev> 50–54; <abbrev xmlns:xlink="http://www.w3.org/1999/xlink" xlink:title="Dorsal petiole index" id="ABBRID0EXVBG" xlink:type="simple">DPeI</abbrev> 82–84; <abbrev xmlns:xlink="http://www.w3.org/1999/xlink" xlink:title="Gastral reflexion index" id="ABBRID0E2VBG" xlink:type="simple">IGR</abbrev> 0.24–0.26; <abbrev xmlns:xlink="http://www.w3.org/1999/xlink" xlink:title="Abdominal segment index" id="ABBRID0E6VBG" xlink:type="simple">ASI</abbrev> 145–159.</p></tp:treatment-sec><tp:treatment-sec sec-type="description" id="SECID0EDWBG"><title>Worker description.</title><p>In full-face view, head slightly longer than broad (<abbrev xmlns:xlink="http://www.w3.org/1999/xlink" xlink:title="Cephalic index" id="ABBRID0EJWBG" xlink:type="simple">CI</abbrev> 89–94), anterior sides straight to very weakly convex, posterior sides narrowing dorsally, vertex convex. Clypeus reduced and narrow, with a broadly triangular median anterior projection. Frontal carinae relatively short, moderately separated, slightly covering antennal insertions, constantly diverging posteriorly, lateral expansions of anterior part of frontal carinae developed as broad lamellae, raised, conspicuously and broadly extending laterally above antennal insertions; frontal area convex; frontal furrow developed as a raised carina, starting at the clypeal projection and extending over the anterior 2/5 of the cephalic dorsum, with a short gap at the level where the lamellae of frontal carinae are broadest, frontal furrow less conspicuous after the gap. Eyes reduced, minute (<abbrev xmlns:xlink="http://www.w3.org/1999/xlink" xlink:title="Ocular index" id="ABBRID0ENWBG" xlink:type="simple">OI</abbrev> 4–5), consisting of one to four ommatidia and located on midline of head. Antennae 12-segmented, scapes short (<abbrev xmlns:xlink="http://www.w3.org/1999/xlink" xlink:title="Scape index" id="ABBRID0ERWBG" xlink:type="simple">SI</abbrev> 59–63), not reaching posterior head margin and thickening apically. Mandibles elongate and triangular, relatively slender, masticatory margin with four teeth in total, apical tooth long and acute, the other teeth smaller and decreasing in size from second to fourth tooth, gap between second and third tooth larger than between other teeth.</p><p>Mesosoma in profile slightly convex and as long as maximum head length including mandibles (<abbrev xmlns:xlink="http://www.w3.org/1999/xlink" xlink:title="Weber’s length" id="ABBRID0EXWBG" xlink:type="simple">WL</abbrev> 1.03–1.10 vs <abbrev xmlns:xlink="http://www.w3.org/1999/xlink" xlink:title="Head length with mandibles" id="ABBRID0E2WBG" xlink:type="simple">HLM</abbrev> 0.96–1.09). Lower mesopleurae (katepisterna) with well-demarcated sutures, upper mesopleurae (anepisterna) with inconspicuous sutures, no other sutures developed on lateral and dorsal mesosoma; lower mesopleurae weakly inflated posteriorly; posterodorsal corner of propodeum broadly angular, propodeal lobes weakly developed as bluntly rounded lamellae; propodeal declivity almost vertical, slightly inclined anteriorly; in posterodorsal view, sides of propodeum separated from declivity by distinct lamellate margins; in profile view, propodeal spiracle rounded, at mid height, opening of spiracle slightly facing posteriorly. Legs moderately long (<abbrev xmlns:xlink="http://www.w3.org/1999/xlink" xlink:title="Metafemur length" id="ABBRID0E6WBG" xlink:type="simple">MFeL</abbrev> 0.63–0.74, <abbrev xmlns:xlink="http://www.w3.org/1999/xlink" xlink:title="Metatibia length" id="ABBRID0EDXBG" xlink:type="simple">MTiL</abbrev> 0.54–0.58, <abbrev xmlns:xlink="http://www.w3.org/1999/xlink" xlink:title="Metabasitarsus length" id="ABBRID0EHXBG" xlink:type="simple">MBaL</abbrev> 0.39–0.41); all tibiae with a pectinate spur; calcar of strigil without a basal spine; pretarsal claws simple; arolia present.</p><p>Petiolar node in profile high, nodiform, with a straight and sloping anterior face, dorsum of node broadly rounded, posterior face as steep as anterior face and relatively short, less than half as long as anterior face; petiole in dorsal view longer than broad, apex of node almost as long as broad; ventral process of petiole well developed, with a roughly trapezoid projection of varying shape and ventral outline (see ‘variation’).</p><p>In dorsal view abdominal segment III anteriorly much broader than petiole; its sides convex; abdominal sternite III anteriomedially with a conspicuous depression marked by a thin rim. Constriction between abdominal segments III and IV deep. Abdominal segment IV very large, strongly recurved (<abbrev xmlns:xlink="http://www.w3.org/1999/xlink" xlink:title="Gastral reflexion index" id="ABBRID0EOXBG" xlink:type="simple">IGR</abbrev> 0.24–0.26) and posteriorly rounded, with a lamella on its anterior border around the constriction to abdominal segment III, this lamella thicker ventrally than dorsally; abdominal tergum IV 1.5–1.6× longer than abdominal tergum III (<abbrev xmlns:xlink="http://www.w3.org/1999/xlink" xlink:title="Abdominal segment index" id="ABBRID0ESXBG" xlink:type="simple">ASI</abbrev> 145–159), remaining abdominal tergites and sternites inconspicuous and projecting anteriorly. Sting large and extended.</p><p>Whole body covered with dense mat of short, decumbent to suberect pubescent hairs; additionally, dorsal surfaces of body with abundant significantly longer suberect and erect hairs; such hairs also present on abdominal sterna III + IV, scapes (anterior faces of scapes with many hairs, posterior faces with fewer hairs) and legs (ventral faces of femora and tibiae with many hairs, dorsal faces with fewer hairs), the longest hairs on dorsal surface of body longer than the maximum dorsoventral diameter of metafemur. Mandibles striate; entire body densely punctate; on sides of pronotum punctures aligned in diffuse lines, appearing striate; punctures on antennae, legs, and abdominal segment IV finer than on rest of body; propodeal declivity shiny and at most superficially punctate; abdominal segments V–VII very superficially reticulate and shiny. Body color uniformly orange brown to reddish brown, vertex of head slightly darker, legs, antennal funiculus, and abdominal segments V–VII yellowish brown.</p></tp:treatment-sec><tp:treatment-sec sec-type="etymology" id="SECID0EXXBG"><title>Etymology.</title><p>The species epithet is a patronym in honor of the German botanist Prof. Helge Bruelheide and his efforts in establishing and promoting the BEF-China project. All specimens of this species were collected on BEF-China field sites.</p></tp:treatment-sec><tp:treatment-sec sec-type="distribution" id="SECID0E3XBG"><title>Distribution and ecology.</title><p>Most of the type series was collected during a leaf litter ant survey (<xref ref-type="bibr" rid="B46">Noack 2016</xref>) in the experimental tree plantations of the BEF-China Main Experiment (<xref ref-type="bibr" rid="B15">Bruelheide et al. 2014</xref>). No direct observations of biology and natural history are available. The trees under which the Winkler samples yielding seven of eight type specimens were collected were just six years old and had a mean diameter at breast height of 5.6 ± 2.5 cm (n=7) (<xref ref-type="bibr" rid="B46">Noack 2016</xref>). This may indicate that <italic><tp:taxon-name><tp:taxon-name-part taxon-name-part-type="genus" reg="Proceratium">P.</tp:taxon-name-part> <tp:taxon-name-part taxon-name-part-type="species" reg="bruelheidei">bruelheidei</tp:taxon-name-part></tp:taxon-name></italic> could prefer early successional forests with a relatively open soil, as the ground from which leaf litter was taken had a mean litter cover of 55 ± 24% (n=7). The single specimen (<ext-link xmlns:xlink="http://www.w3.org/1999/xlink" ext-link-type="uri" xlink:href="http://data.antweb.org/specimen/CASENT0790027" xlink:type="simple">CASENT0790027</ext-link>) from the Gutianshan National Nature Reserve was likewise collected from an early successional forest stand that was clear-cut less than 20 years prior to the collection of the specimen. However, further sampling will be necessary to draw quantitative conclusions on habitat preferences.</p></tp:treatment-sec><tp:treatment-sec sec-type="Taxonomic notes" id="SECID0EZYBG"><title>Taxonomic notes.</title><p>
              <italic><tp:taxon-name><tp:taxon-name-part taxon-name-part-type="genus" reg="Proceratium">Proceratium</tp:taxon-name-part> <tp:taxon-name-part taxon-name-part-type="species" reg="bruelheidei">bruelheidei</tp:taxon-name-part></tp:taxon-name></italic> is most similar to <italic><tp:taxon-name><tp:taxon-name-part taxon-name-part-type="genus" reg="Proceratium">P.</tp:taxon-name-part> <tp:taxon-name-part taxon-name-part-type="species" reg="kepingmai">kepingmai</tp:taxon-name-part></tp:taxon-name></italic>. From the other species of the <italic><tp:taxon-name><tp:taxon-name-part taxon-name-part-type="genus" reg="Proceratium">P.</tp:taxon-name-part> <tp:taxon-name-part taxon-name-part-type="species" reg="itoi">itoi</tp:taxon-name-part></tp:taxon-name></italic> clade, <italic><tp:taxon-name><tp:taxon-name-part taxon-name-part-type="genus" reg="Proceratium">P.</tp:taxon-name-part> <tp:taxon-name-part taxon-name-part-type="species" reg="bruelheidei">bruelheidei</tp:taxon-name-part></tp:taxon-name></italic> can be separated by using the characters given in the ‘taxonomic notes’ of <italic><tp:taxon-name><tp:taxon-name-part taxon-name-part-type="genus" reg="Proceratium">P.</tp:taxon-name-part> <tp:taxon-name-part taxon-name-part-type="species" reg="kepingmai">kepingmai</tp:taxon-name-part></tp:taxon-name></italic> below. From this species, <italic><tp:taxon-name><tp:taxon-name-part taxon-name-part-type="genus" reg="Proceratium">P.</tp:taxon-name-part> <tp:taxon-name-part taxon-name-part-type="species" reg="bruelheidei">bruelheidei</tp:taxon-name-part></tp:taxon-name></italic> differs by the shape of the head in full-face view with straight sides and a convex vertex (sides convex, broadest at level of eyes and vertex almost straight in <italic><tp:taxon-name><tp:taxon-name-part taxon-name-part-type="genus" reg="Proceratium">P.</tp:taxon-name-part> <tp:taxon-name-part taxon-name-part-type="species" reg="kepingmai">kepingmai</tp:taxon-name-part></tp:taxon-name></italic>), the shiny propodeal declivity that is only superficially punctured (densely punctured and mostly opaque in <italic><tp:taxon-name><tp:taxon-name-part taxon-name-part-type="genus" reg="Proceratium">P.</tp:taxon-name-part> <tp:taxon-name-part taxon-name-part-type="species" reg="kepingmai">kepingmai</tp:taxon-name-part></tp:taxon-name></italic>), the inconspicuous frontal furrow that has the same color as the surrounding anterior cephalic dorsum (frontal furrow conspicuous and dark in <italic><tp:taxon-name><tp:taxon-name-part taxon-name-part-type="genus" reg="Proceratium">P.</tp:taxon-name-part> <tp:taxon-name-part taxon-name-part-type="species" reg="kepingmai">kepingmai</tp:taxon-name-part></tp:taxon-name></italic>), the posterior face of petiolar node as steep as the anterior face of the node and less than half as long as the anterior face (posterior face steeper than anterior face and about half as long in <italic><tp:taxon-name><tp:taxon-name-part taxon-name-part-type="genus" reg="Proceratium">P.</tp:taxon-name-part> <tp:taxon-name-part taxon-name-part-type="species" reg="kepingmai">kepingmai</tp:taxon-name-part></tp:taxon-name></italic>), the apex of the petiolar node that is little broader than long (clearly broader than long in <italic><tp:taxon-name><tp:taxon-name-part taxon-name-part-type="genus" reg="Proceratium">P.</tp:taxon-name-part> <tp:taxon-name-part taxon-name-part-type="species" reg="kepingmai">kepingmai</tp:taxon-name-part></tp:taxon-name></italic>), and the more strongly recurved abdominal segment IV (<abbrev xmlns:xlink="http://www.w3.org/1999/xlink" xlink:title="Gastral reflexion index" id="ABBRID0EY3BG" xlink:type="simple">IGR</abbrev> 0.24–0.26) (<abbrev xmlns:xlink="http://www.w3.org/1999/xlink" xlink:title="Gastral reflexion index" id="ABBRID0E33BG" xlink:type="simple">IGR</abbrev> 0.30–0.32 in <italic><tp:taxon-name><tp:taxon-name-part taxon-name-part-type="genus" reg="Proceratium">P.</tp:taxon-name-part> <tp:taxon-name-part taxon-name-part-type="species" reg="kepingmai">kepingmai</tp:taxon-name-part></tp:taxon-name></italic>). Additionally, <italic><tp:taxon-name><tp:taxon-name-part taxon-name-part-type="genus" reg="Proceratium">P.</tp:taxon-name-part> <tp:taxon-name-part taxon-name-part-type="species" reg="bruelheidei">bruelheidei</tp:taxon-name-part></tp:taxon-name></italic> has distinctly more and longer erect hairs protruding from the dense pubescence on the dorsum of the body and the ventral abdomen. While the number of hairs may be a treacherous character as hairs can break during specimen processing, the length of hairs can reliably be quantified. In <italic><tp:taxon-name><tp:taxon-name-part taxon-name-part-type="genus" reg="Proceratium">P.</tp:taxon-name-part> <tp:taxon-name-part taxon-name-part-type="species" reg="bruelheidei">bruelheidei</tp:taxon-name-part></tp:taxon-name></italic> the longest erect hairs on the dorsum of the petiole and on abdominal sternum III are longer than the maximum dorsoventral diameter of the metafemur (as long as or shorter than maximum diameter of metafemur in <italic><tp:taxon-name><tp:taxon-name-part taxon-name-part-type="genus" reg="Proceratium">P.</tp:taxon-name-part> <tp:taxon-name-part taxon-name-part-type="species" reg="kepingmai">kepingmai</tp:taxon-name-part></tp:taxon-name></italic>).</p></tp:treatment-sec><tp:treatment-sec sec-type="variation" id="SECID0EM5BG"><title>Variation.</title><p>The variation in body size is within the normal limits of other <italic><tp:taxon-name><tp:taxon-name-part taxon-name-part-type="genus" reg="Proceratium">Proceratium</tp:taxon-name-part></tp:taxon-name></italic> species and the type specimens of <italic><tp:taxon-name><tp:taxon-name-part taxon-name-part-type="genus" reg="Proceratium">P.</tp:taxon-name-part> <tp:taxon-name-part taxon-name-part-type="species" reg="bruelheidei">bruelheidei</tp:taxon-name-part></tp:taxon-name></italic> show, with the notable exception of the subpetiolar process, no observable intraspecific differences. While the process is well developed and roughly trapezoid in all available specimens, its size, exact shape, and ventral outline vary. In the holotype (<ext-link xmlns:xlink="http://www.w3.org/1999/xlink" ext-link-type="uri" xlink:href="http://data.antweb.org/specimen/CASENT0790023" xlink:type="simple">CASENT0790023</ext-link>) and several paratypes (<ext-link xmlns:xlink="http://www.w3.org/1999/xlink" ext-link-type="uri" xlink:href="http://data.antweb.org/specimen/CASENT0790025" xlink:type="simple">CASENT0790025</ext-link>, <ext-link xmlns:xlink="http://www.w3.org/1999/xlink" ext-link-type="uri" xlink:href="http://data.antweb.org/specimen/CASENT0790026" xlink:type="simple">CASENT0790026</ext-link>, <ext-link xmlns:xlink="http://www.w3.org/1999/xlink" ext-link-type="uri" xlink:href="http://data.antweb.org/specimen/CASENT0790029" xlink:type="simple">CASENT0790029</ext-link>) the subpetiolar process has a distinct notch, so that it almost looks like an upside-down volcano. This notch is absent in other specimens (<ext-link xmlns:xlink="http://www.w3.org/1999/xlink" ext-link-type="uri" xlink:href="http://data.antweb.org/specimen/CASENT0790027" xlink:type="simple">CASENT0790027</ext-link>, <ext-link xmlns:xlink="http://www.w3.org/1999/xlink" ext-link-type="uri" xlink:href="http://data.antweb.org/specimen/CASENT0790028" xlink:type="simple">CASENT0790028</ext-link>, <ext-link xmlns:xlink="http://www.w3.org/1999/xlink" ext-link-type="uri" xlink:href="http://data.antweb.org/specimen/CASENT0790030" xlink:type="simple">CASENT0790030</ext-link>), where the ventral outline of the process is straight. In one specimen (<ext-link xmlns:xlink="http://www.w3.org/1999/xlink" ext-link-type="uri" xlink:href="http://data.antweb.org/specimen/CASENT0790024" xlink:type="simple">CASENT0790024</ext-link>) the ventral outline is also straight but with a row of minute denticles. It thus appears that this character, which is often used to delimitate <italic><tp:taxon-name><tp:taxon-name-part taxon-name-part-type="genus" reg="Proceratium">Proceratium</tp:taxon-name-part></tp:taxon-name></italic> species (e.g. <xref ref-type="bibr" rid="B4">Baroni Urbani and de Andrade 2003</xref>, <xref ref-type="bibr" rid="B30">Hita Garcia et al. 2014</xref>), may be less suitable for species in the <italic><tp:taxon-name><tp:taxon-name-part taxon-name-part-type="genus" reg="Proceratium">P.</tp:taxon-name-part> <tp:taxon-name-part taxon-name-part-type="species" reg="itoi">itoi</tp:taxon-name-part></tp:taxon-name></italic> clade, as also indicated by the variation in the subpetiolar process within the type series of <italic><tp:taxon-name><tp:taxon-name-part taxon-name-part-type="genus" reg="Proceratium">P.</tp:taxon-name-part> <tp:taxon-name-part taxon-name-part-type="species" reg="zhaoi">zhaoi</tp:taxon-name-part></tp:taxon-name></italic> (<xref ref-type="bibr" rid="B64">Xu 2000</xref>).</p></tp:treatment-sec><tp:treatment-sec><!--Section generated to contain objects referenced in tp:taxon-treatment.--><fig id="F4" position="float" orientation="portrait"><label>Figure 4.</label><caption><p>Mesosoma dorsum in profile view. <bold>A</bold> <italic><tp:taxon-name><tp:taxon-name-part taxon-name-part-type="genus" reg="Proceratium">P.</tp:taxon-name-part> <tp:taxon-name-part taxon-name-part-type="species" reg="zhaoi">zhaoi</tp:taxon-name-part></tp:taxon-name></italic> (<ext-link xmlns:xlink="http://www.w3.org/1999/xlink" ext-link-type="uri" xlink:href="http://data.antweb.org/specimen/CASENT0790671" xlink:type="simple">CASENT0790671</ext-link>) <bold>B</bold> <italic><tp:taxon-name><tp:taxon-name-part taxon-name-part-type="genus" reg="Proceratium">P.</tp:taxon-name-part> <tp:taxon-name-part taxon-name-part-type="species" reg="bruelheidei">bruelheidei</tp:taxon-name-part></tp:taxon-name></italic> (<ext-link xmlns:xlink="http://www.w3.org/1999/xlink" ext-link-type="uri" xlink:href="http://data.antweb.org/specimen/CASENT0790023" xlink:type="simple">CASENT0790023</ext-link>).</p></caption><graphic xmlns:xlink="http://www.w3.org/1999/xlink" xlink:href="zookeys-770-137-g004.jpg" position="float" orientation="portrait" xlink:type="simple" id="oo_214835.jpg"/></fig><fig id="F6" position="float" orientation="portrait"><label>Figure 6.</label><caption><p>Anterior portion of cephalic dorsum in full-face view. <bold>A</bold> <italic><tp:taxon-name><tp:taxon-name-part taxon-name-part-type="genus" reg="Proceratium">P.</tp:taxon-name-part> <tp:taxon-name-part taxon-name-part-type="species" reg="longmenense">longmenense</tp:taxon-name-part></tp:taxon-name></italic> <bold>B</bold> <italic><tp:taxon-name><tp:taxon-name-part taxon-name-part-type="genus" reg="Proceratium">P.</tp:taxon-name-part> <tp:taxon-name-part taxon-name-part-type="species" reg="bruelheidei">bruelheidei</tp:taxon-name-part></tp:taxon-name></italic> (<ext-link xmlns:xlink="http://www.w3.org/1999/xlink" ext-link-type="uri" xlink:href="http://data.antweb.org/specimen/CASENT0790023" xlink:type="simple">CASENT0790023</ext-link>).</p></caption><graphic xmlns:xlink="http://www.w3.org/1999/xlink" xlink:href="zookeys-770-137-g006.jpg" position="float" orientation="portrait" xlink:type="simple" id="oo_214837.jpg"/></fig><fig id="F7" position="float" orientation="portrait"><label>Figure 7.</label><caption><p>Anterior portion of cephalic dorsum in full-face view (<bold>A, B</bold>) and petiole in profile (<bold>C, D</bold>). <bold>A, C</bold> <italic><tp:taxon-name><tp:taxon-name-part taxon-name-part-type="genus" reg="Proceratium">P.</tp:taxon-name-part> <tp:taxon-name-part taxon-name-part-type="species" reg="kepingmai">kepingmai</tp:taxon-name-part></tp:taxon-name></italic> (<ext-link xmlns:xlink="http://www.w3.org/1999/xlink" ext-link-type="uri" xlink:href="http://data.antweb.org/specimen/CASENT0790031" xlink:type="simple">CASENT0790031</ext-link>) <bold>B, D</bold> <italic><tp:taxon-name><tp:taxon-name-part taxon-name-part-type="genus" reg="Proceratium">P.</tp:taxon-name-part> <tp:taxon-name-part taxon-name-part-type="species" reg="bruelheidei">bruelheidei</tp:taxon-name-part></tp:taxon-name></italic> (<ext-link xmlns:xlink="http://www.w3.org/1999/xlink" ext-link-type="uri" xlink:href="http://data.antweb.org/specimen/CASENT0790023" xlink:type="simple">CASENT0790023</ext-link>).</p></caption><graphic xmlns:xlink="http://www.w3.org/1999/xlink" xlink:href="zookeys-770-137-g007.jpg" position="float" orientation="portrait" xlink:type="simple" id="oo_214838.jpg"/></fig><fig id="F24" position="float" orientation="portrait"><label>Figure 24.</label><caption><p>Maps of China (country is shown in dark grey with highlighted country and province borders) and South East Asia displaying known species distribution ranges (in green) of <italic><tp:taxon-name><tp:taxon-name-part taxon-name-part-type="genus" reg="Proceratium">P.</tp:taxon-name-part> <tp:taxon-name-part taxon-name-part-type="species" reg="bruelheidei">bruelheidei</tp:taxon-name-part></tp:taxon-name></italic>, <italic><tp:taxon-name><tp:taxon-name-part taxon-name-part-type="genus" reg="Proceratium">P.</tp:taxon-name-part> <tp:taxon-name-part taxon-name-part-type="species" reg="itoi">itoi</tp:taxon-name-part></tp:taxon-name></italic>, <italic><tp:taxon-name><tp:taxon-name-part taxon-name-part-type="genus" reg="Proceratium">P.</tp:taxon-name-part> <tp:taxon-name-part taxon-name-part-type="species" reg="japonicum">japonicum</tp:taxon-name-part></tp:taxon-name></italic>, and <italic><tp:taxon-name><tp:taxon-name-part taxon-name-part-type="genus" reg="Proceratium">P.</tp:taxon-name-part> <tp:taxon-name-part taxon-name-part-type="species" reg="kepingmai">kepingmai</tp:taxon-name-part></tp:taxon-name></italic>.</p></caption><graphic xmlns:xlink="http://www.w3.org/1999/xlink" xlink:href="zookeys-770-137-g024.jpg" position="float" orientation="portrait" xlink:type="simple" id="oo_214855.jpg"/></fig><supplementary-material xmlns:xlink="http://www.w3.org/1999/xlink" id="S3" position="float" orientation="portrait" xlink:type="simple"><label>Supplementary material 3</label><caption><p>Video 1</p></caption><p>Data type: (Video file (.mp4))</p><p>Explanation note: <italic><tp:taxon-name><tp:taxon-name-part taxon-name-part-type="genus" reg="Proceratium">Proceratium</tp:taxon-name-part> <tp:taxon-name-part taxon-name-part-type="species" reg="bruelheidei">bruelheidei</tp:taxon-name-part></tp:taxon-name></italic> sp. n. holotype worker (<ext-link ext-link-type="uri" xlink:href="http://data.antweb.org/specimen/CASENT0790023" xlink:type="simple">CASENT0790023</ext-link>). 3D rotation video based on volumetric surface rendering of full body..</p><media xlink:href="zookeys-770-137-s003.mp4" mimetype="unknown" mime-subtype="unknown" position="float" orientation="portrait" xlink:type="simple" id="oo_214859.mp4"/><permissions><license license-type="creative-commons-attribution" xlink:href="http://creativecommons.org/licenses/by/4.0/" xlink:type="simple"><license-p>This is an open access article distributed under the terms of the Creative Commons Attribution License (CC BY 4.0), which permits unrestricted use, distribution, and reproduction in any medium, provided the original author and source are credited.</license-p></license></permissions><attrib specific-use="authors">Author: Francisco Hita Garcia</attrib></supplementary-material></tp:treatment-sec><ref-list><ref id="B60"><mixed-citation xmlns:xlink="http://www.w3.org/1999/xlink" xlink:type="simple">
          <person-group><name name-style="western"><surname>Staab</surname><given-names>M</given-names></name><name name-style="western"><surname>Hita Garcia</surname><given-names>F</given-names></name><name name-style="western"><surname>Liu</surname><given-names>C</given-names></name><name name-style="western"><surname>Xu</surname><given-names>Z-H</given-names></name><name name-style="western"><surname>Economo</surname><given-names>EP</given-names></name></person-group> (<year>2018</year>) Data from: Systematics of the ant genus <italic><tp:taxon-name><tp:taxon-name-part taxon-name-part-type="genus">Proceratium</tp:taxon-name-part></tp:taxon-name></italic> Roger (<tp:taxon-name><tp:taxon-name-part taxon-name-part-type="order">Hymenoptera</tp:taxon-name-part></tp:taxon-name>, <tp:taxon-name><tp:taxon-name-part taxon-name-part-type="family">Formicidae</tp:taxon-name-part></tp:taxon-name>, <tp:taxon-name><tp:taxon-name-part taxon-name-part-type="subfamily">Proceratiinae</tp:taxon-name-part></tp:taxon-name>) in China – with descriptions of three new species based on micro-CT enhanced next-generation-morphology. Dryad Digital Repository. <ext-link xlink:type="simple" ext-link-type="doi" xlink:href="10.5061/dryad.h6j0g4p">https://doi.org/10.5061/dryad.h6j0g4p</ext-link></mixed-citation></ref><ref id="B46"><mixed-citation xmlns:xlink="http://www.w3.org/1999/xlink" xlink:type="simple">
          <person-group><name name-style="western"><surname>Noack</surname><given-names>M</given-names></name></person-group> (<year>2016</year>) <source>Leaf litter as template for ant communities in a tree diversity experiment. MSc Thesis.</source> <publisher-name>Stuttgart</publisher-name>, <publisher-loc>Germany: University of Hohenheim</publisher-loc>, <size units="page">35 pp</size>.</mixed-citation></ref><ref id="B15"><mixed-citation xmlns:xlink="http://www.w3.org/1999/xlink" xlink:type="simple">
          <person-group><name name-style="western"><surname>Bruelheide</surname><given-names>H</given-names></name><name name-style="western"><surname>Nadrowski</surname><given-names>K</given-names></name><name name-style="western"><surname>Assmann</surname><given-names>T</given-names></name><name name-style="western"><surname>Bauhus</surname><given-names>J</given-names></name><name name-style="western"><surname>Both</surname><given-names>S</given-names></name><name name-style="western"><surname>Buscot</surname><given-names>F</given-names></name><name name-style="western"><surname>Chen</surname><given-names>XY</given-names></name><name name-style="western"><surname>Ding</surname><given-names>BY</given-names></name><name name-style="western"><surname>Durka</surname><given-names>W</given-names></name><name name-style="western"><surname>Erfmeier</surname><given-names>A</given-names></name><name name-style="western"><surname>Gutknecht</surname><given-names>JLM</given-names></name><name name-style="western"><surname>Guo</surname><given-names>DL</given-names></name><name name-style="western"><surname>Guo</surname><given-names>LD</given-names></name><name name-style="western"><surname>Härdtle</surname><given-names>W</given-names></name><name name-style="western"><surname>He</surname><given-names>JS</given-names></name><name name-style="western"><surname>Klein</surname><given-names>AM</given-names></name><name name-style="western"><surname>Kühn</surname><given-names>P</given-names></name><name name-style="western"><surname>Liang</surname><given-names>Y</given-names></name><name name-style="western"><surname>Liu</surname><given-names>X</given-names></name><name name-style="western"><surname>Michalski</surname><given-names>S</given-names></name><name name-style="western"><surname>Niklaus</surname><given-names>PA</given-names></name><name name-style="western"><surname>Pei</surname><given-names>KQ</given-names></name><name name-style="western"><surname>Scherer-Lorenzen</surname><given-names>M</given-names></name><name name-style="western"><surname>Scholten</surname><given-names>T</given-names></name><name name-style="western"><surname>Schuldt</surname><given-names>A</given-names></name><name name-style="western"><surname>Seidler</surname><given-names>G</given-names></name><name name-style="western"><surname>Trogisch</surname><given-names>S</given-names></name><name name-style="western"><surname>von Oheimb</surname><given-names>G</given-names></name><name name-style="western"><surname>Welk</surname><given-names>E</given-names></name><name name-style="western"><surname>Wirth</surname><given-names>C</given-names></name><name name-style="western"><surname>Wubet</surname><given-names>T</given-names></name><name name-style="western"><surname>Yang</surname><given-names>XF</given-names></name><name name-style="western"><surname>Yu</surname><given-names>MJ</given-names></name><name name-style="western"><surname>Zhang</surname><given-names>SR</given-names></name><name name-style="western"><surname>Zhou</surname><given-names>HZ</given-names></name><name name-style="western"><surname>Fischer</surname><given-names>M</given-names></name><name name-style="western"><surname>Ma</surname><given-names>KP</given-names></name><name name-style="western"><surname>Schmid</surname><given-names>B</given-names></name></person-group> (<year>2014</year>) <article-title>Designing forest biodiversity experiments: general considerations illustrated by a new large experiment in subtropical China.</article-title> <source>Methods in Ecology and Evolution</source> <volume>5</volume>: <fpage>74</fpage>–<lpage>89</lpage>. <ext-link xlink:type="simple" ext-link-type="doi" xlink:href="10.1111/2041-210x.12126">https://doi.org/10.1111/2041-210x.12126</ext-link></mixed-citation></ref><ref id="B4"><mixed-citation xmlns:xlink="http://www.w3.org/1999/xlink" xlink:type="simple">
          <person-group><name name-style="western"><surname>Baroni Urbani</surname><given-names>C</given-names></name><name name-style="western"><surname>de Andrade</surname><given-names>ML</given-names></name></person-group> (<year>2003</year>) <article-title>The ant genus <italic><tp:taxon-name><tp:taxon-name-part taxon-name-part-type="genus">Proceratium</tp:taxon-name-part></tp:taxon-name></italic> in the extant and fossil record (<tp:taxon-name><tp:taxon-name-part taxon-name-part-type="order">Hymenoptera</tp:taxon-name-part></tp:taxon-name>: <tp:taxon-name><tp:taxon-name-part taxon-name-part-type="family">Formicidae</tp:taxon-name-part></tp:taxon-name>).</article-title> <source>Museo Regionale di Scienze Naturali Monografie (Turin)</source> <volume>36</volume>: <fpage>1</fpage>–<lpage>492</lpage>.</mixed-citation></ref><ref id="B30"><mixed-citation xmlns:xlink="http://www.w3.org/1999/xlink" xlink:type="simple">
          <person-group><name name-style="western"><surname>Hita Garcia</surname><given-names>F</given-names></name><name name-style="western"><surname>Hawkes</surname><given-names>PG</given-names></name><name name-style="western"><surname>Alpert</surname><given-names>GD</given-names></name></person-group> (<year>2014</year>) <article-title>Taxonomy of the ant genus <italic><tp:taxon-name><tp:taxon-name-part taxon-name-part-type="genus">Proceratium</tp:taxon-name-part></tp:taxon-name></italic> Roger (<tp:taxon-name><tp:taxon-name-part taxon-name-part-type="order">Hymenoptera</tp:taxon-name-part></tp:taxon-name>, <tp:taxon-name><tp:taxon-name-part taxon-name-part-type="family">Formicidae</tp:taxon-name-part></tp:taxon-name>) in the Afrotropical region with a revision of the <italic><tp:taxon-name><tp:taxon-name-part taxon-name-part-type="genus">P.</tp:taxon-name-part> <tp:taxon-name-part taxon-name-part-type="species">arnoldi</tp:taxon-name-part></tp:taxon-name></italic> clade and description of four new species.</article-title> <source>ZooKeys</source> <volume>447</volume>: <fpage>47</fpage>–<lpage>86</lpage>. <ext-link xlink:type="simple" ext-link-type="doi" xlink:href="10.3897/zookeys.447.7766">https://doi.org/10.3897/zookeys.447.7766</ext-link></mixed-citation></ref><ref id="B64"><mixed-citation xmlns:xlink="http://www.w3.org/1999/xlink" xlink:type="simple">
          <person-group><name name-style="western"><surname>Xu</surname><given-names>Z-H</given-names></name></person-group> (<year>2000</year>) <article-title>A systematic study of the ant genus <italic><tp:taxon-name><tp:taxon-name-part taxon-name-part-type="genus">Proceratium</tp:taxon-name-part></tp:taxon-name></italic> Roger from China (<tp:taxon-name><tp:taxon-name-part taxon-name-part-type="order">Hymenoptera</tp:taxon-name-part></tp:taxon-name>: <tp:taxon-name><tp:taxon-name-part taxon-name-part-type="family">Formicidae</tp:taxon-name-part></tp:taxon-name>).</article-title> <source>Acta Zootaxonomica Sinica</source> <volume>25</volume>: <fpage>434</fpage>–<lpage>437</lpage>.</mixed-citation></ref></ref-list></tp:taxon-treatment>
