# Supplementary material for: Systematics of the ant genus Proceratium Roger (Hymenoptera, Formicidae, Proceratiinae) in China – with descriptions of three new species based on micro-CT enhanced next-generation-morphology
Source: Zookeys. 2018 Jun 4;(770):137–92. doi: 10.3897/zookeys.770.24908 (PMC6041363; doi:10.3897/zookeys.770.24908)
Supplement: XML Treatment for Proceratium itoi [file zookeys.770.24908-treatment3.xml]

<!DOCTYPE tp:taxon-treatment
  PUBLIC "-//TaxonX//DTD Taxonomic Treatment Publishing DTD v0 20100105//EN" "tax-treatment-NSO.dtd">
<tp:taxon-treatment xmlns:tp="http://www.plazi.org/taxpub"><tp:treatment-meta><kwd-group><label>Taxon classification</label><kwd><named-content xmlns:xlink="http://www.w3.org/1999/xlink" content-type="kingdom">Animalia</named-content></kwd><kwd><named-content xmlns:xlink="http://www.w3.org/1999/xlink" content-type="order">ORDO</named-content></kwd><kwd><named-content xmlns:xlink="http://www.w3.org/1999/xlink" content-type="family">FAMILIA</named-content></kwd></kwd-group><mixed-citation publication-type="journal"><person-group><name><surname>Staab</surname><given-names>Michael</given-names></name><name><surname>Garcia</surname><given-names>Francisco Hita</given-names></name><name><surname>Liu</surname><given-names>Cong</given-names></name><name><surname>Xu</surname><given-names>Zheng-Hui</given-names></name><name><surname>Economo</surname><given-names>Evan P.</given-names></name></person-group><article-title>Systematics of the ant genus <italic><tp:taxon-name><tp:taxon-name-part taxon-name-part-type="genus" reg="Proceratium">Proceratium</tp:taxon-name-part></tp:taxon-name></italic> Roger (<tp:taxon-name><tp:taxon-name-part taxon-name-part-type="order">Hymenoptera</tp:taxon-name-part></tp:taxon-name>, <tp:taxon-name><tp:taxon-name-part taxon-name-part-type="family">Formicidae</tp:taxon-name-part></tp:taxon-name>, <tp:taxon-name><tp:taxon-name-part taxon-name-part-type="subfamily">Proceratiinae</tp:taxon-name-part></tp:taxon-name>) in China – with descriptions of three new species based on <abbrev xmlns:xlink="http://www.w3.org/1999/xlink" xlink:title="X-ray microtomography" id="ABBRID0EVB" xlink:type="simple">micro-CT</abbrev> enhanced next-generation-morphology</article-title><source>Zookeys</source><day>4</day><month>6</month><year>2018</year><volume>2018</volume><issue>770</issue><fpage>137</fpage><lpage>192</lpage><pub-id pub-id-type="doi">10.3897/zookeys.770.24908</pub-id></mixed-citation></tp:treatment-meta><tp:nomenclature><tp:taxon-name>
              <tp:taxon-name-part taxon-name-part-type="genus" reg="Proceratium">Proceratium</tp:taxon-name-part>
              <tp:taxon-name-part taxon-name-part-type="species" reg="itoi">itoi</tp:taxon-name-part>
            </tp:taxon-name><tp:taxon-authority>(Forel, 1918)</tp:taxon-authority><xref ref-type="fig" rid="F1">Figs 1B</xref><xref ref-type="fig" rid="F3">, 3B</xref><xref ref-type="fig" rid="F3">, 3D</xref><xref ref-type="fig" rid="F5">, 5A</xref><xref ref-type="fig" rid="F10">, 10</xref><xref ref-type="fig" rid="F11">, 11</xref><xref ref-type="fig" rid="F24">, 24</xref><tp:nomenclature-citation-list><tp:nomenclature-citation><tp:taxon-name>
                  <tp:taxon-name-part taxon-name-part-type="genus" reg="Sysphincta">Sysphincta</tp:taxon-name-part> <tp:taxon-name-part taxon-name-part-type="species" reg="itoi">itoi</tp:taxon-name-part></tp:taxon-name><comment>Forel, 1918: 717 (w.), Japan</comment></tp:nomenclature-citation><tp:nomenclature-citation><tp:taxon-name>
                  <tp:taxon-name-part taxon-name-part-type="genus" reg="Proceratium">Proceratium</tp:taxon-name-part> <tp:taxon-name-part taxon-name-part-type="species" reg="itoi">itoi</tp:taxon-name-part></tp:taxon-name><comment>– <xref ref-type="bibr" rid="B12">Brown 1958</xref>: 247 (see also <xref ref-type="bibr" rid="B4">Baroni Urbani and de Andrade 2003</xref>: 267, <xref ref-type="bibr" rid="B49">Onoyama and Yoshimura 2002</xref>: 32)</comment></tp:nomenclature-citation><tp:nomenclature-citation><tp:taxon-name>
                  <tp:taxon-name-part taxon-name-part-type="genus" reg="Proceratium">Proceratium</tp:taxon-name-part> <tp:taxon-name-part taxon-name-part-type="species" reg="itoi">itoi</tp:taxon-name-part></tp:taxon-name><comment>– <xref ref-type="bibr" rid="B47">Ogata 1987</xref>: 107 (m.), Japan</comment></tp:nomenclature-citation><tp:nomenclature-citation><tp:taxon-name>
                  <tp:taxon-name-part taxon-name-part-type="genus" reg="Proceratium">Proceratium</tp:taxon-name-part> <tp:taxon-name-part taxon-name-part-type="species" reg="itoi">itoi</tp:taxon-name-part></tp:taxon-name><comment>– <xref ref-type="bibr" rid="B49">Onoyama and Yoshimura 2002</xref>: 35 (q.), Japan</comment></tp:nomenclature-citation></tp:nomenclature-citation-list></tp:nomenclature><tp:treatment-sec sec-type="type material" id="SECID0EWEAI"><title>Type material.</title><p>
              <bold>Syntypes.</bold> Three pinned workers from JAPAN, Tokyo, leg. Ito (<ext-link xmlns:xlink="http://www.w3.org/1999/xlink" ext-link-type="uri" xlink:href="http://data.antweb.org/specimen/CASENT0907205" xlink:type="simple">CASENT0907205</ext-link>, in <abbrev xmlns:xlink="http://www.w3.org/1999/xlink" content-type="institution" xlink:title="Muséum d’Histoire Naturelle de la Ville de Genève, Geneva, Switzerland" id="ABBRID0E5EAI" xlink:type="simple">MHNG</abbrev>) [images examined].</p></tp:treatment-sec><tp:treatment-sec sec-type="type material" id="SECID0EDFAI"><title>Non-type material examined.</title><p>JAPAN, Fukuoka, Mt. Tachibana, 25-VII-1984, leg. S. Nomura (OKENT016137; OKENT016138; OKENT016139; OKENT016141; OKENT016142, all in <abbrev xmlns:xlink="http://www.w3.org/1999/xlink" content-type="institution" xlink:title="Okinawa Institute of Science and Technology, Onna-son, Japan" id="ABBRID0EJFAI" xlink:type="simple">OIST</abbrev>).</p></tp:treatment-sec><tp:treatment-sec sec-type="Virtual dataset" id="SECID0EOFAI"><title>Virtual dataset.</title><p>Volumetric raw data (in DICOM format), 3D rotation video (in .mp4 format, see Suppl. material <xref ref-type="supplementary-material" rid="S4">4</xref>: Video 2), still images of surface volume rendering, and 3D surface (in PLY format) of a non-type specimen (OKENT0016142) in addition to montage photos illustrating head in full-face view, profile and dorsal views of the body. The data is deposited at Dryad (<xref ref-type="bibr" rid="B60">Staab et al. 2018</xref>, <ext-link xmlns:xlink="http://www.w3.org/1999/xlink" xlink:type="simple" ext-link-type="doi" xlink:href="10.5061/dryad.h6j0g4p">http://dx.doi.org/10.5061/dryad.h6j0g4p)</ext-link> and can be freely accessed as virtual representation of the species. In addition to the data at Dryad, we also provide a freely accessible 3D surface model at Sketchfab (<ext-link xmlns:xlink="http://www.w3.org/1999/xlink" xlink:type="simple" ext-link-type="uri" xlink:href="https://skfb.ly/6txMM">https://skfb.ly/6txMM</ext-link>).</p></tp:treatment-sec><tp:treatment-sec sec-type="diagnosis" id="SECID0EGGAI"><title>Diagnosis.</title><p>
              <italic><tp:taxon-name><tp:taxon-name-part taxon-name-part-type="genus" reg="Proceratium">Proceratium</tp:taxon-name-part> <tp:taxon-name-part taxon-name-part-type="species" reg="itoi">itoi</tp:taxon-name-part></tp:taxon-name></italic> differs from the other members of the <italic><tp:taxon-name><tp:taxon-name-part taxon-name-part-type="genus" reg="Proceratium">P.</tp:taxon-name-part> <tp:taxon-name-part taxon-name-part-type="species" reg="itoi">itoi</tp:taxon-name-part></tp:taxon-name></italic> clade by the following character combination: medium-sized species (<abbrev xmlns:xlink="http://www.w3.org/1999/xlink" xlink:title="Total body length" id="ABBRID0ECHAI" xlink:type="simple">TL</abbrev> 3.46–3.82); sides of head very weakly convex, almost straight, broadest at level of eyes and gently narrowing anteriorly and posteriorly, vertex weakly convex, almost straight; frontal carinae well developed, with large lamellae that extend laterally above the antennal insertions; frontal furrow inconspicuous; posterodorsal corners of propodeum rounded, propodeal declivity superficially punctured (more so dorsally) but largely shiny; posterior face of petiolar node in profile steeper as anterior face; petiole almost as broad as long (<abbrev xmlns:xlink="http://www.w3.org/1999/xlink" xlink:title="Dorsal petiole index" id="ABBRID0EGHAI" xlink:type="simple">DPeI</abbrev> 86–93), apex of petiolar node broader than long in dorsal view; subpetiolar process developed and triangular (but may be small); in addition to dense pubescence abundant erect hairs present on scapes and dorsal surface of body, longest of those hairs shorter than maximum dorsoventral diameter of metafemur.</p><fig id="F10" position="float" orientation="portrait"><label>Figure 10.</label><caption><p>
                  <italic><tp:taxon-name><tp:taxon-name-part taxon-name-part-type="genus" reg="Proceratium">Proceratium</tp:taxon-name-part> <tp:taxon-name-part taxon-name-part-type="species" reg="itoi">itoi</tp:taxon-name-part></tp:taxon-name></italic> non-type worker (OKENT0016142). <bold>A</bold> Body in profile <bold>B</bold> Body in dorsal view <bold>C</bold> Head in full-face view.</p></caption><graphic xmlns:xlink="http://www.w3.org/1999/xlink" xlink:href="zookeys-770-137-g010.jpg" position="float" orientation="portrait" xlink:type="simple" id="oo_214841.jpg"/></fig><fig id="F11" position="float" orientation="portrait"><label>Figure 11.</label><caption><p>Still images from surface display volume renderings of 3D model of <italic><tp:taxon-name><tp:taxon-name-part taxon-name-part-type="genus" reg="Proceratium">Proceratium</tp:taxon-name-part> <tp:taxon-name-part taxon-name-part-type="species" reg="itoi">itoi</tp:taxon-name-part></tp:taxon-name></italic> non-type worker (OKENT0016142). <bold>A</bold> Body in profile <bold>B</bold> Body in dorsal view <bold>C</bold> Head in dorsal view <bold>D</bold> Head in anterodorsal view <bold>E</bold> Head in anterior view <bold>F</bold> Head in ventral view <bold>G</bold> Head in profile <bold>H</bold> Mesosoma in profile <bold>I</bold> Mesosoma in dorsal view <bold>J</bold> Propodeum in posterodorsal view <bold>K</bold> Abdominal segment II and parts of III in profile <bold>L</bold> Abdominal segment II and parts of III in dorsal view <bold>M</bold> Abdominal segments II–VII in profile <bold>N</bold> Abdominal segment III and parts of II and IV in dorsal view <bold>O</bold> Abdominal segments II–VII in ventral view.</p></caption><graphic xmlns:xlink="http://www.w3.org/1999/xlink" xlink:href="zookeys-770-137-g011.jpg" position="float" orientation="portrait" xlink:type="simple" id="oo_214842.jpg"/></fig></tp:treatment-sec><tp:treatment-sec sec-type="distribution" id="SECID0E5JAI"><title>Distribution and ecology.</title><p>This species is widely distributed, occurring from Japan (except Hokkaido) and South Korea to Vietnam. It has been recorded from Taiwan and the Chinese provinces Zhejiang and Hunan. Thus, we expect that it will be collected from the geographically intermediate provinces in the future. No direct biological observations from China are available, but the Japanese populations are comparatively well studied (<xref ref-type="bibr" rid="B49">Onoyama and Yoshimura 2002</xref>). Nests are found in the soil or rotting wood of various deciduous or evergreen forest types and workers forage hypogeic or in leaf litter. Mature colonies have 100–200 workers and densities can reach 0.3 colonies per m² (<xref ref-type="bibr" rid="B42">Masuko 2010</xref>). Larval hemolymph feeding has been observed (<xref ref-type="bibr" rid="B41">Masuko 1986</xref>).</p></tp:treatment-sec><tp:treatment-sec sec-type="Taxonomic notes" id="SECID0EQKAI"><title>Taxonomic notes.</title><p>
              <italic><tp:taxon-name><tp:taxon-name-part taxon-name-part-type="genus" reg="Proceratium">Proceratium</tp:taxon-name-part> <tp:taxon-name-part taxon-name-part-type="species" reg="itoi">itoi</tp:taxon-name-part></tp:taxon-name></italic> is a typical member of its clade of intermediate size (<abbrev xmlns:xlink="http://www.w3.org/1999/xlink" xlink:title="Weber’s length" id="ABBRID0EBLAI" xlink:type="simple">WL</abbrev> 0.96–1.04) and is similar to most other species in body proportions and indices. <italic><tp:taxon-name><tp:taxon-name-part taxon-name-part-type="genus" reg="Proceratium">Proceratium</tp:taxon-name-part> <tp:taxon-name-part taxon-name-part-type="species" reg="itoi">itoi</tp:taxon-name-part></tp:taxon-name></italic> can be separated from <italic><tp:taxon-name><tp:taxon-name-part taxon-name-part-type="genus" reg="Proceratium">P.</tp:taxon-name-part> <tp:taxon-name-part taxon-name-part-type="species" reg="williamsi">williamsi</tp:taxon-name-part></tp:taxon-name></italic> and <italic><tp:taxon-name><tp:taxon-name-part taxon-name-part-type="genus" reg="Proceratium">P.</tp:taxon-name-part> <tp:taxon-name-part taxon-name-part-type="species" reg="zhaoi">zhaoi</tp:taxon-name-part></tp:taxon-name></italic> by the presence of erect hairs on the dorsal body surface (absent in <italic><tp:taxon-name><tp:taxon-name-part taxon-name-part-type="genus" reg="Proceratium">P.</tp:taxon-name-part> <tp:taxon-name-part taxon-name-part-type="species" reg="williamsi">williamsi</tp:taxon-name-part></tp:taxon-name></italic> and <italic><tp:taxon-name><tp:taxon-name-part taxon-name-part-type="genus" reg="Proceratium">P.</tp:taxon-name-part> <tp:taxon-name-part taxon-name-part-type="species" reg="zhaoi">zhaoi</tp:taxon-name-part></tp:taxon-name></italic>); from <italic><tp:taxon-name><tp:taxon-name-part taxon-name-part-type="genus" reg="Proceratium">P.</tp:taxon-name-part> <tp:taxon-name-part taxon-name-part-type="species" reg="longmenense">longmenense</tp:taxon-name-part></tp:taxon-name></italic> by the presence of erect hairs on the scape (absent in <italic><tp:taxon-name><tp:taxon-name-part taxon-name-part-type="genus" reg="Proceratium">P.</tp:taxon-name-part> <tp:taxon-name-part taxon-name-part-type="species" reg="longmenense">longmenense</tp:taxon-name-part></tp:taxon-name></italic>) and by the frontal carinae separated at their anteriormost level (touching each other at their anteriormost level in <italic><tp:taxon-name><tp:taxon-name-part taxon-name-part-type="genus" reg="Proceratium">P.</tp:taxon-name-part> <tp:taxon-name-part taxon-name-part-type="species" reg="longmenense">longmenense</tp:taxon-name-part></tp:taxon-name></italic>). In <italic><tp:taxon-name><tp:taxon-name-part taxon-name-part-type="genus" reg="Proceratium">P.</tp:taxon-name-part> <tp:taxon-name-part taxon-name-part-type="species" reg="itoi">itoi</tp:taxon-name-part></tp:taxon-name></italic> the posterodorsal corners of propodeum are rounded and this character distinguishes this species from <italic><tp:taxon-name><tp:taxon-name-part taxon-name-part-type="genus" reg="Proceratium">P.</tp:taxon-name-part> <tp:taxon-name-part taxon-name-part-type="species" reg="bruelheidei">bruelheidei</tp:taxon-name-part></tp:taxon-name></italic> and <italic><tp:taxon-name><tp:taxon-name-part taxon-name-part-type="genus" reg="Proceratium">P.</tp:taxon-name-part> <tp:taxon-name-part taxon-name-part-type="species" reg="kepingmai">kepingmai</tp:taxon-name-part></tp:taxon-name></italic> (posterodorsal corners of the propodeum angular), which are also larger species (<abbrev xmlns:xlink="http://www.w3.org/1999/xlink" xlink:title="Weber’s length" id="ABBRID0E5OAI" xlink:type="simple">WL</abbrev> 1.03–1.10 and 1.14–1.24). The rounded posterodorsal corners of propodeum are shared between <italic><tp:taxon-name><tp:taxon-name-part taxon-name-part-type="genus" reg="Proceratium">P.</tp:taxon-name-part> <tp:taxon-name-part taxon-name-part-type="species" reg="malesianum">malesianum</tp:taxon-name-part></tp:taxon-name></italic> and <italic><tp:taxon-name><tp:taxon-name-part taxon-name-part-type="genus" reg="Proceratium">P.</tp:taxon-name-part> <tp:taxon-name-part taxon-name-part-type="species" reg="itoi">itoi</tp:taxon-name-part></tp:taxon-name></italic>, but <italic><tp:taxon-name><tp:taxon-name-part taxon-name-part-type="genus" reg="Proceratium">P.</tp:taxon-name-part> <tp:taxon-name-part taxon-name-part-type="species" reg="malesianum">malesianum</tp:taxon-name-part></tp:taxon-name></italic> is a smaller species (<abbrev xmlns:xlink="http://www.w3.org/1999/xlink" xlink:title="Weber’s length" id="ABBRID0EDQAI" xlink:type="simple">WL</abbrev> 0.71–0.90) with a broadly rounded vertex (weakly convex, almost straight in <italic><tp:taxon-name><tp:taxon-name-part taxon-name-part-type="genus" reg="Proceratium">P.</tp:taxon-name-part> <tp:taxon-name-part taxon-name-part-type="species" reg="itoi">itoi</tp:taxon-name-part></tp:taxon-name></italic>) and a broadly rounded petiolar node in profile (posterior face of petiolar node in profile steeper than anterior face in <italic><tp:taxon-name><tp:taxon-name-part taxon-name-part-type="genus" reg="Proceratium">P.</tp:taxon-name-part> <tp:taxon-name-part taxon-name-part-type="species" reg="itoi">itoi</tp:taxon-name-part></tp:taxon-name></italic>).</p></tp:treatment-sec><tp:treatment-sec><!--Section generated to contain objects referenced in tp:taxon-treatment.--><fig id="F1" position="float" orientation="portrait"><label>Figure 1.</label><caption><p>Petiole in profile view. <bold>A</bold> <italic><tp:taxon-name><tp:taxon-name-part taxon-name-part-type="genus" reg="Proceratium">P.</tp:taxon-name-part> <tp:taxon-name-part taxon-name-part-type="species" reg="japonicum">japonicum</tp:taxon-name-part></tp:taxon-name></italic> (<ext-link xmlns:xlink="http://www.w3.org/1999/xlink" ext-link-type="uri" xlink:href="http://data.antweb.org/specimen/CASENT0790834" xlink:type="simple">CASENT0790834</ext-link>) <bold>B</bold> <italic><tp:taxon-name><tp:taxon-name-part taxon-name-part-type="genus" reg="Proceratium">P.</tp:taxon-name-part> <tp:taxon-name-part taxon-name-part-type="species" reg="itoi">itoi</tp:taxon-name-part></tp:taxon-name></italic> (OKENT0016142).</p></caption><graphic xmlns:xlink="http://www.w3.org/1999/xlink" xlink:href="zookeys-770-137-g001.jpg" position="float" orientation="portrait" xlink:type="simple" id="oo_214832.jpg"/></fig><fig id="F3" position="float" orientation="portrait"><label>Figure 3.</label><caption><p>Anterior portion of cephalic dorsum, in full-face view (<bold>A, B</bold>), and propodeum and petiole, in profile view (<bold>C, D</bold>). <bold>A, C</bold> <italic><tp:taxon-name><tp:taxon-name-part taxon-name-part-type="genus" reg="Proceratium">P.</tp:taxon-name-part> <tp:taxon-name-part taxon-name-part-type="species" reg="shohei">shohei</tp:taxon-name-part></tp:taxon-name></italic> (<ext-link xmlns:xlink="http://www.w3.org/1999/xlink" ext-link-type="uri" xlink:href="http://data.antweb.org/specimen/CASENT0717686" xlink:type="simple">CASENT0717686</ext-link>) <bold>B, D</bold> <italic><tp:taxon-name><tp:taxon-name-part taxon-name-part-type="genus" reg="Proceratium">P.</tp:taxon-name-part> <tp:taxon-name-part taxon-name-part-type="species" reg="itoi">itoi</tp:taxon-name-part></tp:taxon-name></italic> (OKENT0016142).</p></caption><graphic xmlns:xlink="http://www.w3.org/1999/xlink" xlink:href="zookeys-770-137-g003.jpg" position="float" orientation="portrait" xlink:type="simple" id="oo_214834.jpg"/></fig><fig id="F5" position="float" orientation="portrait"><label>Figure 5.</label><caption><p>Propodeum and petiole in profile. <bold>A</bold> <italic><tp:taxon-name><tp:taxon-name-part taxon-name-part-type="genus" reg="Proceratium">P.</tp:taxon-name-part> <tp:taxon-name-part taxon-name-part-type="species" reg="itoi">itoi</tp:taxon-name-part></tp:taxon-name></italic> (OKENT0016142) <bold>B</bold> <italic><tp:taxon-name><tp:taxon-name-part taxon-name-part-type="genus" reg="Proceratium">P.</tp:taxon-name-part> <tp:taxon-name-part taxon-name-part-type="species" reg="kepingmai">kepingmai</tp:taxon-name-part></tp:taxon-name></italic> (<ext-link xmlns:xlink="http://www.w3.org/1999/xlink" ext-link-type="uri" xlink:href="http://data.antweb.org/specimen/CASENT0790031" xlink:type="simple">CASENT0790031</ext-link>).</p></caption><graphic xmlns:xlink="http://www.w3.org/1999/xlink" xlink:href="zookeys-770-137-g005.jpg" position="float" orientation="portrait" xlink:type="simple" id="oo_214836.jpg"/></fig><fig id="F24" position="float" orientation="portrait"><label>Figure 24.</label><caption><p>Maps of China (country is shown in dark grey with highlighted country and province borders) and South East Asia displaying known species distribution ranges (in green) of <italic><tp:taxon-name><tp:taxon-name-part taxon-name-part-type="genus" reg="Proceratium">P.</tp:taxon-name-part> <tp:taxon-name-part taxon-name-part-type="species" reg="bruelheidei">bruelheidei</tp:taxon-name-part></tp:taxon-name></italic>, <italic><tp:taxon-name><tp:taxon-name-part taxon-name-part-type="genus" reg="Proceratium">P.</tp:taxon-name-part> <tp:taxon-name-part taxon-name-part-type="species" reg="itoi">itoi</tp:taxon-name-part></tp:taxon-name></italic>, <italic><tp:taxon-name><tp:taxon-name-part taxon-name-part-type="genus" reg="Proceratium">P.</tp:taxon-name-part> <tp:taxon-name-part taxon-name-part-type="species" reg="japonicum">japonicum</tp:taxon-name-part></tp:taxon-name></italic>, and <italic><tp:taxon-name><tp:taxon-name-part taxon-name-part-type="genus" reg="Proceratium">P.</tp:taxon-name-part> <tp:taxon-name-part taxon-name-part-type="species" reg="kepingmai">kepingmai</tp:taxon-name-part></tp:taxon-name></italic>.</p></caption><graphic xmlns:xlink="http://www.w3.org/1999/xlink" xlink:href="zookeys-770-137-g024.jpg" position="float" orientation="portrait" xlink:type="simple" id="oo_214855.jpg"/></fig><supplementary-material xmlns:xlink="http://www.w3.org/1999/xlink" id="S4" position="float" orientation="portrait" xlink:type="simple"><label>Supplementary material 4</label><caption><p>Video 2</p></caption><p>Data type: (Video file (.mp4))</p><p>Explanation note: <italic><tp:taxon-name><tp:taxon-name-part taxon-name-part-type="genus" reg="Proceratium">Proceratium</tp:taxon-name-part> <tp:taxon-name-part taxon-name-part-type="species" reg="itoi">itoi</tp:taxon-name-part></tp:taxon-name></italic> non-type worker (OKENT0016142). 3D rotation video based on volumetric surface rendering of full body.</p><media xlink:href="zookeys-770-137-s004.mp4" mimetype="unknown" mime-subtype="unknown" position="float" orientation="portrait" xlink:type="simple" id="oo_214860.mp4"/><permissions><license license-type="creative-commons-attribution" xlink:href="http://creativecommons.org/licenses/by/4.0/" xlink:type="simple"><license-p>This is an open access article distributed under the terms of the Creative Commons Attribution License (CC BY 4.0), which permits unrestricted use, distribution, and reproduction in any medium, provided the original author and source are credited.</license-p></license></permissions><attrib specific-use="authors">Author: Francisco Hita Garcia</attrib></supplementary-material></tp:treatment-sec><ref-list><ref id="B12"><mixed-citation xmlns:xlink="http://www.w3.org/1999/xlink" xlink:type="simple">
          <person-group><name name-style="western"><surname>Brown</surname><given-names>WL</given-names></name></person-group> (<year>1958</year>) <article-title>Contributions toward a reclassification of the <tp:taxon-name><tp:taxon-name-part taxon-name-part-type="family">Formicidae</tp:taxon-name-part></tp:taxon-name>. II. Tribe <tp:taxon-name><tp:taxon-name-part taxon-name-part-type="tribe">Ectatommini</tp:taxon-name-part></tp:taxon-name> (<tp:taxon-name><tp:taxon-name-part taxon-name-part-type="order">Hymenoptera</tp:taxon-name-part></tp:taxon-name>).</article-title> <source>Bulletin of the Museum of Comparative Zoology at Harvard College</source> <volume>118</volume>: <fpage>173</fpage>–<lpage>362</lpage>.</mixed-citation></ref><ref id="B4"><mixed-citation xmlns:xlink="http://www.w3.org/1999/xlink" xlink:type="simple">
          <person-group><name name-style="western"><surname>Baroni Urbani</surname><given-names>C</given-names></name><name name-style="western"><surname>de Andrade</surname><given-names>ML</given-names></name></person-group> (<year>2003</year>) <article-title>The ant genus <italic><tp:taxon-name><tp:taxon-name-part taxon-name-part-type="genus">Proceratium</tp:taxon-name-part></tp:taxon-name></italic> in the extant and fossil record (<tp:taxon-name><tp:taxon-name-part taxon-name-part-type="order">Hymenoptera</tp:taxon-name-part></tp:taxon-name>: <tp:taxon-name><tp:taxon-name-part taxon-name-part-type="family">Formicidae</tp:taxon-name-part></tp:taxon-name>).</article-title> <source>Museo Regionale di Scienze Naturali Monografie (Turin)</source> <volume>36</volume>: <fpage>1</fpage>–<lpage>492</lpage>.</mixed-citation></ref><ref id="B49"><mixed-citation xmlns:xlink="http://www.w3.org/1999/xlink" xlink:type="simple">
          <person-group><name name-style="western"><surname>Onoyama</surname><given-names>K</given-names></name><name name-style="western"><surname>Yoshimura</surname><given-names>M</given-names></name></person-group> (<year>2002</year>) <article-title>The ants of the genus <italic><tp:taxon-name><tp:taxon-name-part taxon-name-part-type="genus">Proceratium</tp:taxon-name-part></tp:taxon-name></italic> (<tp:taxon-name><tp:taxon-name-part taxon-name-part-type="order">Hymenoptera</tp:taxon-name-part></tp:taxon-name>: <tp:taxon-name><tp:taxon-name-part taxon-name-part-type="family">Formicidae</tp:taxon-name-part></tp:taxon-name>) in Japan.</article-title> <source>Entomological Science</source> <volume>5</volume>: <fpage>29</fpage>–<lpage>49</lpage>.</mixed-citation></ref><ref id="B47"><mixed-citation xmlns:xlink="http://www.w3.org/1999/xlink" xlink:type="simple">
          <person-group><name name-style="western"><surname>Ogata</surname><given-names>K</given-names></name></person-group> (<year>1987</year>) <article-title>A generic synopsis of the poneroid complex of the family <tp:taxon-name><tp:taxon-name-part taxon-name-part-type="family">Formicidae</tp:taxon-name-part></tp:taxon-name> in Japan (<tp:taxon-name><tp:taxon-name-part taxon-name-part-type="order">Hymenoptera</tp:taxon-name-part></tp:taxon-name>). Part I. Subfamilies <tp:taxon-name><tp:taxon-name-part taxon-name-part-type="subfamily">Ponerinae</tp:taxon-name-part></tp:taxon-name> and <tp:taxon-name><tp:taxon-name-part taxon-name-part-type="family">Cerypachyinae</tp:taxon-name-part></tp:taxon-name>.</article-title> <source>ESAKIA</source> <volume>25</volume>: <fpage>97</fpage>–<lpage>132</lpage>.</mixed-citation></ref><ref id="B60"><mixed-citation xmlns:xlink="http://www.w3.org/1999/xlink" xlink:type="simple">
          <person-group><name name-style="western"><surname>Staab</surname><given-names>M</given-names></name><name name-style="western"><surname>Hita Garcia</surname><given-names>F</given-names></name><name name-style="western"><surname>Liu</surname><given-names>C</given-names></name><name name-style="western"><surname>Xu</surname><given-names>Z-H</given-names></name><name name-style="western"><surname>Economo</surname><given-names>EP</given-names></name></person-group> (<year>2018</year>) Data from: Systematics of the ant genus <italic><tp:taxon-name><tp:taxon-name-part taxon-name-part-type="genus">Proceratium</tp:taxon-name-part></tp:taxon-name></italic> Roger (<tp:taxon-name><tp:taxon-name-part taxon-name-part-type="order">Hymenoptera</tp:taxon-name-part></tp:taxon-name>, <tp:taxon-name><tp:taxon-name-part taxon-name-part-type="family">Formicidae</tp:taxon-name-part></tp:taxon-name>, <tp:taxon-name><tp:taxon-name-part taxon-name-part-type="subfamily">Proceratiinae</tp:taxon-name-part></tp:taxon-name>) in China – with descriptions of three new species based on micro-CT enhanced next-generation-morphology. Dryad Digital Repository. <ext-link xlink:type="simple" ext-link-type="doi" xlink:href="10.5061/dryad.h6j0g4p">https://doi.org/10.5061/dryad.h6j0g4p</ext-link></mixed-citation></ref><ref id="B42"><mixed-citation xmlns:xlink="http://www.w3.org/1999/xlink" xlink:type="simple">
          <person-group><name name-style="western"><surname>Masuko</surname><given-names>K</given-names></name></person-group> (<year>2010</year>) <article-title>Nest density and distribution of subterranean ants in an evergreen broadleaf forest in Japan with special reference to <italic><tp:taxon-name><tp:taxon-name-part taxon-name-part-type="genus">Amblyopone</tp:taxon-name-part> <tp:taxon-name-part taxon-name-part-type="species">silvestrii</tp:taxon-name-part></tp:taxon-name></italic>.</article-title> <source>Entomological Science</source> <volume>13</volume>: <fpage>191</fpage>–<lpage>198</lpage>. <ext-link xlink:type="simple" ext-link-type="doi" xlink:href="10.1111/j.1479-8298.2010.00383.x">https://doi.org/10.1111/j.1479-8298.2010.00383.x</ext-link></mixed-citation></ref><ref id="B41"><mixed-citation xmlns:xlink="http://www.w3.org/1999/xlink" xlink:type="simple">
          <person-group><name name-style="western"><surname>Masuko</surname><given-names>K</given-names></name></person-group> (<year>1986</year>) <article-title>Larval hemolymph feeding – a nondestructive parental cannibalism in the primitive ant <italic><tp:taxon-name><tp:taxon-name-part taxon-name-part-type="genus">Amblyopone</tp:taxon-name-part> <tp:taxon-name-part taxon-name-part-type="species">silvestrii</tp:taxon-name-part></tp:taxon-name></italic> Wheeler (<tp:taxon-name><tp:taxon-name-part taxon-name-part-type="order">Hymenoptera</tp:taxon-name-part></tp:taxon-name>, <tp:taxon-name><tp:taxon-name-part taxon-name-part-type="family">Formicidae</tp:taxon-name-part></tp:taxon-name>).</article-title> <source>Behavioral Ecology and Sociobiology</source> <volume>19</volume>: <fpage>249</fpage>–<lpage>255</lpage>. <ext-link xlink:type="simple" ext-link-type="doi" xlink:href="10.1007/bf00300639">https://doi.org/10.1007/bf00300639</ext-link></mixed-citation></ref></ref-list></tp:taxon-treatment>
