# Supplementary material for: Systematics of the ant genus Proceratium Roger (Hymenoptera, Formicidae, Proceratiinae) in China – with descriptions of three new species based on micro-CT enhanced next-generation-morphology
Source: Zookeys. 2018 Jun 4;(770):137–92. doi: 10.3897/zookeys.770.24908 (PMC6041363; doi:10.3897/zookeys.770.24908)
Supplement: XML Treatment for Proceratium kepingmai [file zookeys.770.24908-treatment4.xml]

<!DOCTYPE tp:taxon-treatment
  PUBLIC "-//TaxonX//DTD Taxonomic Treatment Publishing DTD v0 20100105//EN" "tax-treatment-NSO.dtd">
<tp:taxon-treatment xmlns:tp="http://www.plazi.org/taxpub"><tp:treatment-meta><kwd-group><label>Taxon classification</label><kwd><named-content xmlns:xlink="http://www.w3.org/1999/xlink" content-type="kingdom">Animalia</named-content></kwd><kwd><named-content xmlns:xlink="http://www.w3.org/1999/xlink" content-type="order">ORDO</named-content></kwd><kwd><named-content xmlns:xlink="http://www.w3.org/1999/xlink" content-type="family">FAMILIA</named-content></kwd></kwd-group><mixed-citation publication-type="journal"><person-group><name><surname>Staab</surname><given-names>Michael</given-names></name><name><surname>Garcia</surname><given-names>Francisco Hita</given-names></name><name><surname>Liu</surname><given-names>Cong</given-names></name><name><surname>Xu</surname><given-names>Zheng-Hui</given-names></name><name><surname>Economo</surname><given-names>Evan P.</given-names></name></person-group><article-title>Systematics of the ant genus <italic><tp:taxon-name><tp:taxon-name-part taxon-name-part-type="genus" reg="Proceratium">Proceratium</tp:taxon-name-part></tp:taxon-name></italic> Roger (<tp:taxon-name><tp:taxon-name-part taxon-name-part-type="order">Hymenoptera</tp:taxon-name-part></tp:taxon-name>, <tp:taxon-name><tp:taxon-name-part taxon-name-part-type="family">Formicidae</tp:taxon-name-part></tp:taxon-name>, <tp:taxon-name><tp:taxon-name-part taxon-name-part-type="subfamily">Proceratiinae</tp:taxon-name-part></tp:taxon-name>) in China – with descriptions of three new species based on <abbrev xmlns:xlink="http://www.w3.org/1999/xlink" xlink:title="X-ray microtomography" id="ABBRID0EVB" xlink:type="simple">micro-CT</abbrev> enhanced next-generation-morphology</article-title><source>Zookeys</source><day>4</day><month>6</month><year>2018</year><volume>2018</volume><issue>770</issue><fpage>137</fpage><lpage>192</lpage><pub-id pub-id-type="doi">10.3897/zookeys.770.24908</pub-id></mixed-citation></tp:treatment-meta><tp:nomenclature><tp:taxon-name>
              <tp:taxon-name-part taxon-name-part-type="genus" reg="Proceratium">Proceratium</tp:taxon-name-part>
              <tp:taxon-name-part taxon-name-part-type="species" reg="kepingmai">kepingmai</tp:taxon-name-part>
              <object-id xmlns:xlink="http://www.w3.org/1999/xlink" content-type="zoobank" xlink:type="simple">http://zoobank.org/0233F3AD-8F60-4CBB-B64B-B0A48857CBFF</object-id>
            </tp:taxon-name><tp:taxon-authority>Staab, Xu &amp; Hita Garcia</tp:taxon-authority><tp:taxon-status xmlns:xlink="http://www.w3.org/1999/xlink" xlink:type="simple">sp. n.</tp:taxon-status><xref ref-type="fig" rid="F5">Figs 5B</xref><xref ref-type="fig" rid="F7">, 7A</xref><xref ref-type="fig" rid="F7">, 7C</xref><xref ref-type="fig" rid="F12">, 12</xref><xref ref-type="fig" rid="F13">, 13</xref><xref ref-type="fig" rid="F24">, 24</xref></tp:nomenclature><tp:treatment-sec sec-type="type material" id="SECID0E5SAI"><title>Type material.</title><p>
              <bold>Holotype.</bold> Pinned worker from CHINA, Jiangxi Province, near the village Xingangshan, ca. 15 km SE of Wuyuan, <named-content xmlns:xlink="http://www.w3.org/1999/xlink" content-type="dwc:verbatimCoordinates" xlink:type="simple"><named-content content-type="geo-json" specific-use="{&#34;type&#34;:&#34;Point&#34;,&#34;coordinates&#34;:[117.911111,29.124444]}" id="NCID0EJTAI" xlink:type="simple">29°7'28"N / 117°54'40"E</named-content></named-content>, 270 m asl, secondary subtropical mixed forest, Winkler leaf litter extraction, 26-III-2015, leg. Michael Staab, label “MS1836” (<ext-link xmlns:xlink="http://www.w3.org/1999/xlink" ext-link-type="uri" xlink:href="http://data.antweb.org/specimen/CASENT0790031" xlink:type="simple">CASENT0790031</ext-link>), deposited in <abbrev xmlns:xlink="http://www.w3.org/1999/xlink" content-type="institution" xlink:title="Southwest Forestry University, Kunming, Yunnan, PR China" id="ABBRID0EOTAI" xlink:type="simple">SWFU</abbrev>.</p><p>
              <bold>Paratype.</bold> Pinned worker from CHINA, Zhejiang Province, Gutianshan National Nature Reserve, ca. 30 km NW of Kaihua, <named-content xmlns:xlink="http://www.w3.org/1999/xlink" content-type="dwc:verbatimCoordinates" xlink:type="simple"><named-content content-type="geo-json" specific-use="{&#34;type&#34;:&#34;Point&#34;,&#34;coordinates&#34;:[118.136111,29.247222]}" id="NCID0E1TAI" xlink:type="simple">29°14'50"N / 118°8'10"E</named-content></named-content>, 665 m asl, secondary subtropical mixed forest, Winkler leaf litter extraction, 27-IV-2015, leg. Merle Noack, label “MS1859” (<ext-link xmlns:xlink="http://www.w3.org/1999/xlink" ext-link-type="uri" xlink:href="http://data.antweb.org/specimen/CASENT0790032" xlink:type="simple">CASENT0790032</ext-link>), deposited in <abbrev xmlns:xlink="http://www.w3.org/1999/xlink" content-type="institution" xlink:title="Museum für Naturkunde der Humboldt-Universität, Berlin, Germany" id="ABBRID0E6TAI" xlink:type="simple">ZMBH</abbrev>.</p><p>
              <bold>Cybertype.</bold> Volumetric raw data (in DICOM format), 3D rotation video (in .mp4 format, see Suppl. material <xref ref-type="supplementary-material" rid="S5">5</xref>: Video 3), still images of surface volume rendering, and 3D surface (in PLY format) of the physical holotype (<ext-link xmlns:xlink="http://www.w3.org/1999/xlink" ext-link-type="uri" xlink:href="http://data.antweb.org/specimen/CASENT0790031" xlink:type="simple">CASENT0790031</ext-link>) in addition to montage photos illustrating head in full-face view, profile and dorsal views of the body. The data is deposited at Dryad (<xref ref-type="bibr" rid="B60">Staab et al. 2018</xref>, <ext-link xmlns:xlink="http://www.w3.org/1999/xlink" xlink:type="simple" ext-link-type="doi" xlink:href="10.5061/dryad.h6j0g4p">http://dx.doi.org/10.5061/dryad.h6j0g4p)</ext-link> and can be freely accessed as virtual representation of the type. In addition to the cybertype data at Dryad, we also provide a freely accessible 3D surface model of the holotype at Sketchfab (<ext-link xmlns:xlink="http://www.w3.org/1999/xlink" xlink:type="simple" ext-link-type="uri" xlink:href="https://skfb.ly/6txMy">https://skfb.ly/6txMy</ext-link>).</p></tp:treatment-sec><tp:treatment-sec sec-type="diagnosis" id="SECID0E1UAI"><title>Diagnosis.</title><p>
              <italic><tp:taxon-name><tp:taxon-name-part taxon-name-part-type="genus" reg="Proceratium">Proceratium</tp:taxon-name-part> <tp:taxon-name-part taxon-name-part-type="species" reg="kepingmai">kepingmai</tp:taxon-name-part></tp:taxon-name></italic> differs from the other members of the <italic><tp:taxon-name><tp:taxon-name-part taxon-name-part-type="genus" reg="Proceratium">P.</tp:taxon-name-part> <tp:taxon-name-part taxon-name-part-type="species" reg="itoi">itoi</tp:taxon-name-part></tp:taxon-name></italic> clade by the following character combination: large species (<abbrev xmlns:xlink="http://www.w3.org/1999/xlink" xlink:title="Total body length" id="ABBRID0EWVAI" xlink:type="simple">TL</abbrev> 4.39–4.54); sides of head weakly convex, broadest at level of eyes and gently narrowing anteriorly and stronger posteriorly; vertex almost straight; very reduced eyes (<abbrev xmlns:xlink="http://www.w3.org/1999/xlink" xlink:title="Ocular index" id="ABBRID0E1VAI" xlink:type="simple">OI</abbrev> 2–3) consisting of a single minute ommatidium; frontal carinae well developed, with large lamellae that extend laterally above the antennal insertions; frontal furrow darker than the surrounding anterior cephalic dorsum; posterodorsal corners of the propodeum broadly angular; propodeal declivity densely punctured, mostly opaque; posterior face of petiolar node in profile steeper than anterior face and about half as long as anterior face; apex of petiolar node distinctly broader than long in dorsal view; in addition to dense pubescence, erect hairs present on scapes and dorsal surface of body, longest of those hairs at most as long as the maximum dorsoventral diameter of metafemur.</p><fig id="F12" position="float" orientation="portrait"><label>Figure 12.</label><caption><p>
                  <italic><tp:taxon-name><tp:taxon-name-part taxon-name-part-type="genus" reg="Proceratium">Proceratium</tp:taxon-name-part> <tp:taxon-name-part taxon-name-part-type="species" reg="kepingmai">kepingmai</tp:taxon-name-part></tp:taxon-name></italic> <bold>sp. n.</bold> holotype worker (<ext-link xmlns:xlink="http://www.w3.org/1999/xlink" ext-link-type="uri" xlink:href="http://data.antweb.org/specimen/CASENT0790031" xlink:type="simple">CASENT0790031</ext-link>). <bold>A</bold> Body in profile <bold>B</bold> Body in dorsal view <bold>C</bold> Head in full-face view.</p></caption><graphic xmlns:xlink="http://www.w3.org/1999/xlink" xlink:href="zookeys-770-137-g012.jpg" position="float" orientation="portrait" xlink:type="simple" id="oo_214843.jpg"/></fig><fig id="F13" position="float" orientation="portrait"><label>Figure 13.</label><caption><p>Still images from surface display volume renderings of 3D model of <italic><tp:taxon-name><tp:taxon-name-part taxon-name-part-type="genus" reg="Proceratium">Proceratium</tp:taxon-name-part> <tp:taxon-name-part taxon-name-part-type="species" reg="kepingmai">kepingmai</tp:taxon-name-part></tp:taxon-name></italic> <bold>sp. n.</bold> holotype worker (<ext-link xmlns:xlink="http://www.w3.org/1999/xlink" ext-link-type="uri" xlink:href="http://data.antweb.org/specimen/CASENT0790031" xlink:type="simple">CASENT0790031</ext-link>). <bold>A</bold> Body in profile <bold>B</bold> Body in dorsal view <bold>C</bold> Head in dorsal view <bold>D</bold> Head in anterodorsal view <bold>E</bold> Head in anterior view <bold>F</bold> Head in ventral view <bold>G</bold> Head in profile <bold>H</bold> Mesosoma in profile <bold>I</bold> Mesosoma in dorsal view <bold>J</bold> Propodeum in posterodorsal view <bold>K</bold> Abdominal segment II and parts of III in profile <bold>L</bold> Abdominal segment II and parts of III in dorsal view <bold>M</bold> Abdominal segments II–VII in profile <bold>N</bold> Abdominal segment III and parts of II and IV in dorsal view <bold>O</bold> Abdominal segments II–VII in ventral view.</p></caption><graphic xmlns:xlink="http://www.w3.org/1999/xlink" xlink:href="zookeys-770-137-g013.jpg" position="float" orientation="portrait" xlink:type="simple" id="oo_214844.jpg"/></fig></tp:treatment-sec><tp:treatment-sec sec-type="description" id="SECID0EWYAI"><title>Worker measurements.</title><p>
              <bold>Holotype.</bold> <abbrev xmlns:xlink="http://www.w3.org/1999/xlink" xlink:title="Total body length" id="ABBRID0E5YAI" xlink:type="simple">TL</abbrev> 4.39; <abbrev xmlns:xlink="http://www.w3.org/1999/xlink" xlink:title="Eye length" id="ABBRID0ECZAI" xlink:type="simple">EL</abbrev> 0.02; <abbrev xmlns:xlink="http://www.w3.org/1999/xlink" xlink:title="Scape length" id="ABBRID0EGZAI" xlink:type="simple">SL</abbrev> 0.57; <abbrev xmlns:xlink="http://www.w3.org/1999/xlink" xlink:title="Head length" id="ABBRID0EKZAI" xlink:type="simple">HL</abbrev> 0.92; <abbrev xmlns:xlink="http://www.w3.org/1999/xlink" xlink:title="Head length with mandibles" id="ABBRID0EOZAI" xlink:type="simple">HLM</abbrev> 1.08; <abbrev xmlns:xlink="http://www.w3.org/1999/xlink" xlink:title="Head width" id="ABBRID0ESZAI" xlink:type="simple">HW</abbrev> 0.86; <abbrev xmlns:xlink="http://www.w3.org/1999/xlink" xlink:title="Weber’s length" id="ABBRID0EWZAI" xlink:type="simple">WL</abbrev> 1.14; <abbrev xmlns:xlink="http://www.w3.org/1999/xlink" xlink:title="Metafemur length" id="ABBRID0E1ZAI" xlink:type="simple">MFeL</abbrev> 0.71; <abbrev xmlns:xlink="http://www.w3.org/1999/xlink" xlink:title="Metatibia length" id="ABBRID0E5ZAI" xlink:type="simple">MTiL</abbrev> 0.60; <abbrev xmlns:xlink="http://www.w3.org/1999/xlink" xlink:title="Metabasitarsus length" id="ABBRID0EC1AI" xlink:type="simple">MBaL</abbrev> 0.44; <abbrev xmlns:xlink="http://www.w3.org/1999/xlink" xlink:title="Petiolar length" id="ABBRID0EG1AI" xlink:type="simple">PeL</abbrev> 0.45; <abbrev xmlns:xlink="http://www.w3.org/1999/xlink" xlink:title="Petiolar width" id="ABBRID0EK1AI" xlink:type="simple">PeW</abbrev> 0.36; <abbrev xmlns:xlink="http://www.w3.org/1999/xlink" xlink:title="Abdominal tergum III length" id="ABBRID0EO1AI" xlink:type="simple">LT3</abbrev> 0.64; <abbrev xmlns:xlink="http://www.w3.org/1999/xlink" xlink:title="Abdominal sternum IV length" id="ABBRID0ES1AI" xlink:type="simple">LS4</abbrev> 0.32; <abbrev xmlns:xlink="http://www.w3.org/1999/xlink" xlink:title="Abdominal tergum IV length" id="ABBRID0EW1AI" xlink:type="simple">LT4</abbrev> 1.08; <abbrev xmlns:xlink="http://www.w3.org/1999/xlink" xlink:title="Ocular index" id="ABBRID0E11AI" xlink:type="simple">OI</abbrev> 2; <abbrev xmlns:xlink="http://www.w3.org/1999/xlink" xlink:title="Cephalic index" id="ABBRID0E51AI" xlink:type="simple">CI</abbrev> 92; <abbrev xmlns:xlink="http://www.w3.org/1999/xlink" xlink:title="Scape index" id="ABBRID0EC2AI" xlink:type="simple">SI</abbrev> 60; <abbrev xmlns:xlink="http://www.w3.org/1999/xlink" xlink:title="etafemur length index" id="ABBRID0EG2AI" xlink:type="simple">MFeI</abbrev> 83; MTiI 70; <abbrev xmlns:xlink="http://www.w3.org/1999/xlink" xlink:title="Metabasitarsus length index" id="ABBRID0EK2AI" xlink:type="simple">MBaI</abbrev> 51; <abbrev xmlns:xlink="http://www.w3.org/1999/xlink" xlink:title="Dorsal petiole index" id="ABBRID0EO2AI" xlink:type="simple">DPeI</abbrev> 80; <abbrev xmlns:xlink="http://www.w3.org/1999/xlink" xlink:title="Gastral reflexion index" id="ABBRID0ES2AI" xlink:type="simple">IGR</abbrev> 0.30; <abbrev xmlns:xlink="http://www.w3.org/1999/xlink" xlink:title="Abdominal segment index" id="ABBRID0EW2AI" xlink:type="simple">ASI</abbrev> 169.</p><p>
              <bold>Paratype.</bold> <abbrev xmlns:xlink="http://www.w3.org/1999/xlink" xlink:title="Total body length" id="ABBRID0E52AI" xlink:type="simple">TL</abbrev> 4.54; <abbrev xmlns:xlink="http://www.w3.org/1999/xlink" xlink:title="Eye length" id="ABBRID0EC3AI" xlink:type="simple">EL</abbrev> 0.03; <abbrev xmlns:xlink="http://www.w3.org/1999/xlink" xlink:title="Scape length" id="ABBRID0EG3AI" xlink:type="simple">SL</abbrev> 0.59; <abbrev xmlns:xlink="http://www.w3.org/1999/xlink" xlink:title="Head length" id="ABBRID0EK3AI" xlink:type="simple">HL</abbrev> 0.98; <abbrev xmlns:xlink="http://www.w3.org/1999/xlink" xlink:title="Head length with mandibles" id="ABBRID0EO3AI" xlink:type="simple">HLM</abbrev> 1.14; <abbrev xmlns:xlink="http://www.w3.org/1999/xlink" xlink:title="Head width" id="ABBRID0ES3AI" xlink:type="simple">HW</abbrev> 0.90; <abbrev xmlns:xlink="http://www.w3.org/1999/xlink" xlink:title="Weber’s length" id="ABBRID0EW3AI" xlink:type="simple">WL</abbrev> 1.24; <abbrev xmlns:xlink="http://www.w3.org/1999/xlink" xlink:title="Metafemur length" id="ABBRID0E13AI" xlink:type="simple">MFeL</abbrev> 0.79; <abbrev xmlns:xlink="http://www.w3.org/1999/xlink" xlink:title="Metatibia length" id="ABBRID0E53AI" xlink:type="simple">MTiL</abbrev> 0.65; <abbrev xmlns:xlink="http://www.w3.org/1999/xlink" xlink:title="Metabasitarsus length" id="ABBRID0EC4AI" xlink:type="simple">MBaL</abbrev> 0.48; <abbrev xmlns:xlink="http://www.w3.org/1999/xlink" xlink:title="Petiolar length" id="ABBRID0EG4AI" xlink:type="simple">PeL</abbrev> 0.46; <abbrev xmlns:xlink="http://www.w3.org/1999/xlink" xlink:title="Petiolar width" id="ABBRID0EK4AI" xlink:type="simple">PeW</abbrev> 0.37; <abbrev xmlns:xlink="http://www.w3.org/1999/xlink" xlink:title="Abdominal tergum III length" id="ABBRID0EO4AI" xlink:type="simple">LT3</abbrev> 0.65; <abbrev xmlns:xlink="http://www.w3.org/1999/xlink" xlink:title="Abdominal sternum IV length" id="ABBRID0ES4AI" xlink:type="simple">LS4</abbrev> 0.34; <abbrev xmlns:xlink="http://www.w3.org/1999/xlink" xlink:title="Abdominal tergum IV length" id="ABBRID0EW4AI" xlink:type="simple">LT4</abbrev> 1.05; <abbrev xmlns:xlink="http://www.w3.org/1999/xlink" xlink:title="Ocular index" id="ABBRID0E14AI" xlink:type="simple">OI</abbrev> 3; <abbrev xmlns:xlink="http://www.w3.org/1999/xlink" xlink:title="Cephalic index" id="ABBRID0E54AI" xlink:type="simple">CI</abbrev> 93; <abbrev xmlns:xlink="http://www.w3.org/1999/xlink" xlink:title="Scape index" id="ABBRID0EC5AI" xlink:type="simple">SI</abbrev> 62; <abbrev xmlns:xlink="http://www.w3.org/1999/xlink" xlink:title="etafemur length index" id="ABBRID0EG5AI" xlink:type="simple">MFeI</abbrev> 88; MTiI 72; <abbrev xmlns:xlink="http://www.w3.org/1999/xlink" xlink:title="Metabasitarsus length index" id="ABBRID0EK5AI" xlink:type="simple">MBaI</abbrev> 53; <abbrev xmlns:xlink="http://www.w3.org/1999/xlink" xlink:title="Dorsal petiole index" id="ABBRID0EO5AI" xlink:type="simple">DPeI</abbrev> 80; <abbrev xmlns:xlink="http://www.w3.org/1999/xlink" xlink:title="Gastral reflexion index" id="ABBRID0ES5AI" xlink:type="simple">IGR</abbrev> 0.33; <abbrev xmlns:xlink="http://www.w3.org/1999/xlink" xlink:title="Abdominal segment index" id="ABBRID0EW5AI" xlink:type="simple">ASI</abbrev> 161.</p></tp:treatment-sec><tp:treatment-sec sec-type="description" id="SECID0E15AI"><title>Worker description.</title><p>In full-face view, head slightly longer than broad (<abbrev xmlns:xlink="http://www.w3.org/1999/xlink" xlink:title="Cephalic index" id="ABBRID0EA6AI" xlink:type="simple">CI</abbrev> 92–93), sides weakly convex, broadest at the eye level and gently narrowing anteriorly and (stronger) posteriorly, vertex weakly convex, almost straight. Clypeus reduced and narrow, with a broadly triangular median anterior projection. Frontal carinae relatively short, moderately separated, slightly covering antennal insertions, constantly diverging posteriorly, lateral expansions of anterior part of frontal carinae developed as broad lamellae, raised, conspicuously and broadly extending laterally above antennal insertions; frontal area convex; frontal furrow well developed as a raised carina, starting at the clypeal projection and extending over the anterior 2/5 of the cephalic dorsum, with a short gap at the level where the lamellae of frontal carinae are broadest. Eyes reduced, minute (<abbrev xmlns:xlink="http://www.w3.org/1999/xlink" xlink:title="Ocular index" id="ABBRID0EE6AI" xlink:type="simple">OI</abbrev> 2–3), consisting of a single ommatidium and located on midline of head. Antennae 12-segmented, scapes short (<abbrev xmlns:xlink="http://www.w3.org/1999/xlink" xlink:title="Scape index" id="ABBRID0EI6AI" xlink:type="simple">SI</abbrev> 60–62), not reaching posterior head margin and thickening apically. Mandibles elongate and triangular, masticatory margin with four teeth in total, apical tooth long and acute, the other teeth smaller and decreasing in size from second to fourth tooth, gap between second and third tooth larger than between other teeth.</p><p>Mesosoma in profile slightly convex and slightly longer than maximum head length including mandibles (<abbrev xmlns:xlink="http://www.w3.org/1999/xlink" xlink:title="Weber’s length" id="ABBRID0EO6AI" xlink:type="simple">WL</abbrev> 1.14–1.24 vs. <abbrev xmlns:xlink="http://www.w3.org/1999/xlink" xlink:title="Head length with mandibles" id="ABBRID0ES6AI" xlink:type="simple">HLM</abbrev> 1.08–1.14). Lower mesopleurae (katepisterna) with well-demarcated sutures, upper mesopleurae (anepisterna) with inconspicuous sutures, no other sutures developed on lateral and dorsal mesosoma; lower mesopleurae weakly inflated posteriorly; posterodorsal corner of propodeum broadly angular, propodeal lobes weakly developed as bluntly rounded lamellae; propodeal declivity almost vertical, slightly inclined anteriorly; in posterodorsal view sides of propodeum separated from declivity by distinct lamellate margins; in profile propodeal spiracle rounded, at mid height, opening of spiracle slightly facing posteriorly. Legs moderately long; all tibiae with a pectinate spur; calcar of strigil without a basal spine; pretarsal claws simple; arolia present.</p><p>Petiolar node in profile high, nodiform, with a straight and sloping anterior face, dorsum of node broadly rounded, posterior face half as long and steeper than anterior face; petiole in dorsal view longer than broad but apex of node clearly broader than long; ventral process moderately developed on anterior petiole, with a relatively indistinct rectangular projection.</p><p>In dorsal view abdominal segment III anteriorly much broader than petiole; its sides convex; abdominal sternite III anteriomedially with a conspicuous depression marked by a thin rim. Constriction between abdominal segments III and IV deep. Abdominal segment IV very large, recurved (<abbrev xmlns:xlink="http://www.w3.org/1999/xlink" xlink:title="Gastral reflexion index" id="ABBRID0EZ6AI" xlink:type="simple">IGR</abbrev> 0.30–0.33) and posteriorly strongly rounded, with a lamella on its anterior border around the constriction to abdominal segment III, this lamella thicker ventrally than dorsally; abdominal tergum IV 1.6–1.7× longer than abdominal tergum III (<abbrev xmlns:xlink="http://www.w3.org/1999/xlink" xlink:title="Abdominal segment index" id="ABBRID0E46AI" xlink:type="simple">ASI</abbrev> 161–169); remaining abdominal tergites and sternites inconspicuous and projecting anteriorly. Sting large and extended.</p><p>Whole body covered with dense mat of short, decumbent to suberect pubescent hairs; additionally, the dorsal surfaces of body interspersed with significantly longer suberect and erect hairs, such hairs also present on abdominal sterna III + IV, scapes (anterior faces of scapes with many hairs, posterior faces with single hairs), and legs (ventral faces of femora and tibiae with many hairs, dorsal faces with single hairs); the longest hairs on dorsal surface of body at most as long as the maximum dorsoventral diameter of metafemur. Mandibles striate; entire body including propodeal declivity densely punctate; on sides of pronotum punctures aligned in diffuse lines, appearing striate; punctures on antennae, legs, and abdominal segment IV finer than on rest of body, abdominal segments V–VII very superficially punctured and shiny. Body color uniformly orange brown to reddish brown, vertex of head slightly darker, frontal furrow conspicuously darker than surrounding cephalic dorsum, legs, antennal funiculus, and abdominal segments V–VII yellowish brown.</p></tp:treatment-sec><tp:treatment-sec sec-type="etymology" id="SECID0ECABI"><title>Etymology.</title><p>The species epithet is a patronym in honor of the Chinese botanist Prof. Keping Ma and his efforts in establishing the BEF-China project and promoting biodiversity research and nature conservation in China. All specimens of this species were collected in old-growth subtropical forest, an ecosystem Prof. Ma has investigated in detail.</p></tp:treatment-sec><tp:treatment-sec sec-type="distribution" id="SECID0EHABI"><title>Distribution and ecology.</title><p>Both specimens were collected in secondary mixed evergreen broadleaved forest of relatively advanced age, as indicated by the presence of large trees. The paratype was collected within the Gutianshan National Nature Reserve (<xref ref-type="bibr" rid="B66">Yu et al. 2001</xref>, <xref ref-type="bibr" rid="B14">Bruelheide et al. 2011</xref>, <xref ref-type="bibr" rid="B57">Staab 2014</xref>), one of the larger remaining fragments of subtropical broadleaved forest in southeast China. The forest at this locality (the type locality is a similar but much smaller forest fragment) is on sloped land and rich in plant species; more than 250 woody species have been recorded on about 8000 ha. Approximately 50% of the woody species are deciduous but the tree layer is dominated by evergreen species including <italic><tp:taxon-name><tp:taxon-name-part taxon-name-part-type="genus" reg="Castanopsis">Castanopsis</tp:taxon-name-part> <tp:taxon-name-part taxon-name-part-type="species" reg="eyrei">eyrei</tp:taxon-name-part></tp:taxon-name></italic> (<tp:taxon-name><tp:taxon-name-part taxon-name-part-type="family">Fagaceae</tp:taxon-name-part></tp:taxon-name>) (Champ. ex Benth.) Tutch., <italic><tp:taxon-name><tp:taxon-name-part taxon-name-part-type="genus" reg="Cyclobalanopsis">Cyclobalanopsis</tp:taxon-name-part> <tp:taxon-name-part taxon-name-part-type="species" reg="glauca">glauca</tp:taxon-name-part></tp:taxon-name></italic> (<tp:taxon-name><tp:taxon-name-part taxon-name-part-type="family">Fagaceae</tp:taxon-name-part></tp:taxon-name>) (Thunb.) Oerst., <italic><tp:taxon-name><tp:taxon-name-part taxon-name-part-type="genus" reg="Machilus">Machilus</tp:taxon-name-part> <tp:taxon-name-part taxon-name-part-type="species" reg="thunbergii">thunbergii</tp:taxon-name-part></tp:taxon-name></italic> (<tp:taxon-name><tp:taxon-name-part taxon-name-part-type="family">Lauraceae</tp:taxon-name-part></tp:taxon-name>) Sieb. et Zucc., and <italic><tp:taxon-name><tp:taxon-name-part taxon-name-part-type="genus" reg="Schima">Schima</tp:taxon-name-part> <tp:taxon-name-part taxon-name-part-type="species" reg="superba">superba</tp:taxon-name-part></tp:taxon-name></italic> (<tp:taxon-name><tp:taxon-name-part taxon-name-part-type="family">Theaceae</tp:taxon-name-part></tp:taxon-name>) Gardn. et Champ. No direct observations of biology and natural history are available for <italic><tp:taxon-name><tp:taxon-name-part taxon-name-part-type="genus" reg="Proceratium">P.</tp:taxon-name-part> <tp:taxon-name-part taxon-name-part-type="species" reg="kepingmai">kepingmai</tp:taxon-name-part></tp:taxon-name></italic>.</p></tp:treatment-sec><tp:treatment-sec sec-type="Taxonomic notes" id="SECID0EEDBI"><title>Taxonomic notes.</title><p>
              <italic><tp:taxon-name><tp:taxon-name-part taxon-name-part-type="genus" reg="Proceratium">Proceratium</tp:taxon-name-part> <tp:taxon-name-part taxon-name-part-type="species" reg="kepingmai">kepingmai</tp:taxon-name-part></tp:taxon-name></italic> is the largest (<abbrev xmlns:xlink="http://www.w3.org/1999/xlink" xlink:title="Weber’s length" id="ABBRID0EVDBI" xlink:type="simple">WL</abbrev> 1.14–1.24) member of the <italic><tp:taxon-name><tp:taxon-name-part taxon-name-part-type="genus" reg="Proceratium">P.</tp:taxon-name-part> <tp:taxon-name-part taxon-name-part-type="species" reg="itoi">itoi</tp:taxon-name-part></tp:taxon-name></italic> clade and has, even for eye-bearing <italic><tp:taxon-name><tp:taxon-name-part taxon-name-part-type="genus" reg="Proceratium">Proceratium</tp:taxon-name-part></tp:taxon-name></italic>, very minute eyes (<abbrev xmlns:xlink="http://www.w3.org/1999/xlink" xlink:title="Ocular index" id="ABBRID0ELEBI" xlink:type="simple">OI</abbrev> 2–3). From each of the species in the clade with very similar body proportions (particularly indices) that also have erect hairs on the dorsal surface of the body (<italic><tp:taxon-name><tp:taxon-name-part taxon-name-part-type="genus" reg="Proceratium">P.</tp:taxon-name-part> <tp:taxon-name-part taxon-name-part-type="species" reg="itoi">itoi</tp:taxon-name-part></tp:taxon-name></italic>, <italic><tp:taxon-name><tp:taxon-name-part taxon-name-part-type="genus" reg="Proceratium">P.</tp:taxon-name-part> <tp:taxon-name-part taxon-name-part-type="species" reg="longmenense">longmenense</tp:taxon-name-part></tp:taxon-name></italic>, <italic><tp:taxon-name><tp:taxon-name-part taxon-name-part-type="genus" reg="Proceratium">P.</tp:taxon-name-part> <tp:taxon-name-part taxon-name-part-type="species" reg="malesianum">malesianum</tp:taxon-name-part></tp:taxon-name></italic>, <italic><tp:taxon-name><tp:taxon-name-part taxon-name-part-type="genus" reg="Proceratium">P.</tp:taxon-name-part> <tp:taxon-name-part taxon-name-part-type="species" reg="bruelheidei">bruelheidei</tp:taxon-name-part></tp:taxon-name></italic>; no erect hairs, only dense pubescence in <italic><tp:taxon-name><tp:taxon-name-part taxon-name-part-type="genus" reg="Proceratium">P.</tp:taxon-name-part> <tp:taxon-name-part taxon-name-part-type="species" reg="williamsi">williamsi</tp:taxon-name-part></tp:taxon-name></italic>, <italic><tp:taxon-name><tp:taxon-name-part taxon-name-part-type="genus" reg="Proceratium">P.</tp:taxon-name-part> <tp:taxon-name-part taxon-name-part-type="species" reg="zhaoi">zhaoi</tp:taxon-name-part></tp:taxon-name></italic>) it can safely be separated by one or more characters. In <italic><tp:taxon-name><tp:taxon-name-part taxon-name-part-type="genus" reg="Proceratium">P.</tp:taxon-name-part> <tp:taxon-name-part taxon-name-part-type="species" reg="kepingmai">kepingmai</tp:taxon-name-part></tp:taxon-name></italic> the posterodorsal corner of the propodeum is angular (rounded in <italic><tp:taxon-name><tp:taxon-name-part taxon-name-part-type="genus" reg="Proceratium">P.</tp:taxon-name-part> <tp:taxon-name-part taxon-name-part-type="species" reg="itoi">itoi</tp:taxon-name-part></tp:taxon-name></italic> and <italic><tp:taxon-name><tp:taxon-name-part taxon-name-part-type="genus" reg="Proceratium">P.</tp:taxon-name-part> <tp:taxon-name-part taxon-name-part-type="species" reg="malesianum">malesianum</tp:taxon-name-part></tp:taxon-name></italic>), which is also the case for <italic><tp:taxon-name><tp:taxon-name-part taxon-name-part-type="genus" reg="Proceratium">P.</tp:taxon-name-part> <tp:taxon-name-part taxon-name-part-type="species" reg="longmenense">longmenense</tp:taxon-name-part></tp:taxon-name></italic> and <italic><tp:taxon-name><tp:taxon-name-part taxon-name-part-type="genus" reg="Proceratium">P.</tp:taxon-name-part> <tp:taxon-name-part taxon-name-part-type="species" reg="bruelheidei">bruelheidei</tp:taxon-name-part></tp:taxon-name></italic>. However, <italic><tp:taxon-name><tp:taxon-name-part taxon-name-part-type="genus" reg="Proceratium">P.</tp:taxon-name-part> <tp:taxon-name-part taxon-name-part-type="species" reg="longmenense">longmenense</tp:taxon-name-part></tp:taxon-name></italic> lacks erect hairs on the scape (at least some erect hairs present in <italic><tp:taxon-name><tp:taxon-name-part taxon-name-part-type="genus" reg="Proceratium">P.</tp:taxon-name-part> <tp:taxon-name-part taxon-name-part-type="species" reg="kepingmai">kepingmai</tp:taxon-name-part></tp:taxon-name></italic> and <italic><tp:taxon-name><tp:taxon-name-part taxon-name-part-type="genus" reg="Proceratium">P.</tp:taxon-name-part> <tp:taxon-name-part taxon-name-part-type="species" reg="bruelheidei">bruelheidei</tp:taxon-name-part></tp:taxon-name></italic>), has a relatively narrower head (<abbrev xmlns:xlink="http://www.w3.org/1999/xlink" xlink:title="Cephalic index" id="ABBRID0EJJBI" xlink:type="simple">CI</abbrev> 85) with longer scapes (<abbrev xmlns:xlink="http://www.w3.org/1999/xlink" xlink:title="Scape index" id="ABBRID0ENJBI" xlink:type="simple">SI</abbrev> 68) (<abbrev xmlns:xlink="http://www.w3.org/1999/xlink" xlink:title="Cephalic index" id="ABBRID0ERJBI" xlink:type="simple">CI</abbrev> 92–93 and <abbrev xmlns:xlink="http://www.w3.org/1999/xlink" xlink:title="Scape index" id="ABBRID0EVJBI" xlink:type="simple">SI</abbrev> 60–62 in <italic><tp:taxon-name><tp:taxon-name-part taxon-name-part-type="genus" reg="Proceratium">P.</tp:taxon-name-part> <tp:taxon-name-part taxon-name-part-type="species" reg="kepingmai">kepingmai</tp:taxon-name-part></tp:taxon-name></italic>), and frontal carinae that touch each other at their anteriormost level (clearly separated in <italic><tp:taxon-name><tp:taxon-name-part taxon-name-part-type="genus" reg="Proceratium">P.</tp:taxon-name-part> <tp:taxon-name-part taxon-name-part-type="species" reg="kepingmai">kepingmai</tp:taxon-name-part></tp:taxon-name></italic> and <italic><tp:taxon-name><tp:taxon-name-part taxon-name-part-type="genus" reg="Proceratium">P.</tp:taxon-name-part> <tp:taxon-name-part taxon-name-part-type="species" reg="bruelheidei">bruelheidei</tp:taxon-name-part></tp:taxon-name></italic>). With <italic><tp:taxon-name><tp:taxon-name-part taxon-name-part-type="genus" reg="Proceratium">P.</tp:taxon-name-part> <tp:taxon-name-part taxon-name-part-type="species" reg="bruelheidei">bruelheidei</tp:taxon-name-part></tp:taxon-name></italic>, the most similar species, <italic><tp:taxon-name><tp:taxon-name-part taxon-name-part-type="genus" reg="Proceratium">P.</tp:taxon-name-part> <tp:taxon-name-part taxon-name-part-type="species" reg="kepingmai">kepingmai</tp:taxon-name-part></tp:taxon-name></italic> also shares the broad frontal carinae that have large lamellae and are conspicuously extended laterally above the antennal insertions (not extended and narrower in <italic><tp:taxon-name><tp:taxon-name-part taxon-name-part-type="genus" reg="Proceratium">P.</tp:taxon-name-part> <tp:taxon-name-part taxon-name-part-type="species" reg="longmenense">longmenense</tp:taxon-name-part></tp:taxon-name></italic>). In contrast, <italic><tp:taxon-name><tp:taxon-name-part taxon-name-part-type="genus" reg="Proceratium">P.</tp:taxon-name-part> <tp:taxon-name-part taxon-name-part-type="species" reg="kepingmai">kepingmai</tp:taxon-name-part></tp:taxon-name></italic> differs from <italic><tp:taxon-name><tp:taxon-name-part taxon-name-part-type="genus" reg="Proceratium">P.</tp:taxon-name-part> <tp:taxon-name-part taxon-name-part-type="species" reg="bruelheidei">bruelheidei</tp:taxon-name-part></tp:taxon-name></italic> by the shape of the head in full-face view that has convex sides, which are broadest at the level of the eyes and narrow weakly anteriorly and more strongly posteriorly towards to almost straight vertex (sides straight, not narrowing anteriorly and vertex convex in <italic><tp:taxon-name><tp:taxon-name-part taxon-name-part-type="genus" reg="Proceratium">P.</tp:taxon-name-part> <tp:taxon-name-part taxon-name-part-type="species" reg="bruelheidei">bruelheidei</tp:taxon-name-part></tp:taxon-name></italic>), the densely punctured and mostly opaque propodeal declivity (sparsely and superficially punctured and very shiny in <italic><tp:taxon-name><tp:taxon-name-part taxon-name-part-type="genus" reg="Proceratium">P.</tp:taxon-name-part> <tp:taxon-name-part taxon-name-part-type="species" reg="bruelheidei">bruelheidei</tp:taxon-name-part></tp:taxon-name></italic>), the conspicuous frontal furrow that is darker than the rest of the surrounding anterior cephalic dorsum (inconspicuous and of same color in <italic><tp:taxon-name><tp:taxon-name-part taxon-name-part-type="genus" reg="Proceratium">P.</tp:taxon-name-part> <tp:taxon-name-part taxon-name-part-type="species" reg="bruelheidei">bruelheidei</tp:taxon-name-part></tp:taxon-name></italic>), the posterior face of petiolar node in profile steeper than the anterior face of the node and about half as long as the anterior face (posterior face as steep as anterior face and less than half as long in <italic><tp:taxon-name><tp:taxon-name-part taxon-name-part-type="genus" reg="Proceratium">P.</tp:taxon-name-part> <tp:taxon-name-part taxon-name-part-type="species" reg="bruelheidei">bruelheidei</tp:taxon-name-part></tp:taxon-name></italic>), the apex of the petiolar node that is clearly broader than long in dorsal view (less broad than long in <italic><tp:taxon-name><tp:taxon-name-part taxon-name-part-type="genus" reg="Proceratium">P.</tp:taxon-name-part> <tp:taxon-name-part taxon-name-part-type="species" reg="bruelheidei">bruelheidei</tp:taxon-name-part></tp:taxon-name></italic>), and relatively fewer and shorter erect hairs (see <italic><tp:taxon-name><tp:taxon-name-part taxon-name-part-type="genus" reg="Proceratium">P.</tp:taxon-name-part> <tp:taxon-name-part taxon-name-part-type="species" reg="bruelheidei">bruelheidei</tp:taxon-name-part></tp:taxon-name></italic> for details).</p></tp:treatment-sec><tp:treatment-sec sec-type="variation" id="SECID0ETOBI"><title>Variation.</title><p>Apart from the small difference in body size (<abbrev xmlns:xlink="http://www.w3.org/1999/xlink" xlink:title="Weber’s length" id="ABBRID0EZOBI" xlink:type="simple">WL</abbrev> 1.14 vs. 1.24) there is no observable variation between the two specimens.</p></tp:treatment-sec><tp:treatment-sec><!--Section generated to contain objects referenced in tp:taxon-treatment.--><fig id="F5" position="float" orientation="portrait"><label>Figure 5.</label><caption><p>Propodeum and petiole in profile. <bold>A</bold> <italic><tp:taxon-name><tp:taxon-name-part taxon-name-part-type="genus" reg="Proceratium">P.</tp:taxon-name-part> <tp:taxon-name-part taxon-name-part-type="species" reg="itoi">itoi</tp:taxon-name-part></tp:taxon-name></italic> (OKENT0016142) <bold>B</bold> <italic><tp:taxon-name><tp:taxon-name-part taxon-name-part-type="genus" reg="Proceratium">P.</tp:taxon-name-part> <tp:taxon-name-part taxon-name-part-type="species" reg="kepingmai">kepingmai</tp:taxon-name-part></tp:taxon-name></italic> (<ext-link xmlns:xlink="http://www.w3.org/1999/xlink" ext-link-type="uri" xlink:href="http://data.antweb.org/specimen/CASENT0790031" xlink:type="simple">CASENT0790031</ext-link>).</p></caption><graphic xmlns:xlink="http://www.w3.org/1999/xlink" xlink:href="zookeys-770-137-g005.jpg" position="float" orientation="portrait" xlink:type="simple" id="oo_214836.jpg"/></fig><fig id="F7" position="float" orientation="portrait"><label>Figure 7.</label><caption><p>Anterior portion of cephalic dorsum in full-face view (<bold>A, B</bold>) and petiole in profile (<bold>C, D</bold>). <bold>A, C</bold> <italic><tp:taxon-name><tp:taxon-name-part taxon-name-part-type="genus" reg="Proceratium">P.</tp:taxon-name-part> <tp:taxon-name-part taxon-name-part-type="species" reg="kepingmai">kepingmai</tp:taxon-name-part></tp:taxon-name></italic> (<ext-link xmlns:xlink="http://www.w3.org/1999/xlink" ext-link-type="uri" xlink:href="http://data.antweb.org/specimen/CASENT0790031" xlink:type="simple">CASENT0790031</ext-link>) <bold>B, D</bold> <italic><tp:taxon-name><tp:taxon-name-part taxon-name-part-type="genus" reg="Proceratium">P.</tp:taxon-name-part> <tp:taxon-name-part taxon-name-part-type="species" reg="bruelheidei">bruelheidei</tp:taxon-name-part></tp:taxon-name></italic> (<ext-link xmlns:xlink="http://www.w3.org/1999/xlink" ext-link-type="uri" xlink:href="http://data.antweb.org/specimen/CASENT0790023" xlink:type="simple">CASENT0790023</ext-link>).</p></caption><graphic xmlns:xlink="http://www.w3.org/1999/xlink" xlink:href="zookeys-770-137-g007.jpg" position="float" orientation="portrait" xlink:type="simple" id="oo_214838.jpg"/></fig><fig id="F24" position="float" orientation="portrait"><label>Figure 24.</label><caption><p>Maps of China (country is shown in dark grey with highlighted country and province borders) and South East Asia displaying known species distribution ranges (in green) of <italic><tp:taxon-name><tp:taxon-name-part taxon-name-part-type="genus" reg="Proceratium">P.</tp:taxon-name-part> <tp:taxon-name-part taxon-name-part-type="species" reg="bruelheidei">bruelheidei</tp:taxon-name-part></tp:taxon-name></italic>, <italic><tp:taxon-name><tp:taxon-name-part taxon-name-part-type="genus" reg="Proceratium">P.</tp:taxon-name-part> <tp:taxon-name-part taxon-name-part-type="species" reg="itoi">itoi</tp:taxon-name-part></tp:taxon-name></italic>, <italic><tp:taxon-name><tp:taxon-name-part taxon-name-part-type="genus" reg="Proceratium">P.</tp:taxon-name-part> <tp:taxon-name-part taxon-name-part-type="species" reg="japonicum">japonicum</tp:taxon-name-part></tp:taxon-name></italic>, and <italic><tp:taxon-name><tp:taxon-name-part taxon-name-part-type="genus" reg="Proceratium">P.</tp:taxon-name-part> <tp:taxon-name-part taxon-name-part-type="species" reg="kepingmai">kepingmai</tp:taxon-name-part></tp:taxon-name></italic>.</p></caption><graphic xmlns:xlink="http://www.w3.org/1999/xlink" xlink:href="zookeys-770-137-g024.jpg" position="float" orientation="portrait" xlink:type="simple" id="oo_214855.jpg"/></fig><supplementary-material xmlns:xlink="http://www.w3.org/1999/xlink" id="S5" position="float" orientation="portrait" xlink:type="simple"><label>Supplementary material 5</label><caption><p>Video 3</p></caption><p>Data type: (Video file (.mp4))</p><p>Explanation note: <italic><tp:taxon-name><tp:taxon-name-part taxon-name-part-type="genus" reg="Proceratium">Proceratium</tp:taxon-name-part> <tp:taxon-name-part taxon-name-part-type="species" reg="kepingmai">kepingmai</tp:taxon-name-part></tp:taxon-name></italic> sp. n. holotype worker (<ext-link ext-link-type="uri" xlink:href="http://data.antweb.org/specimen/CASENT0790031" xlink:type="simple">CASENT0790031</ext-link>). 3D rotation video based on volumetric surface rendering of full body.</p><media xlink:href="zookeys-770-137-s005.mp4" mimetype="unknown" mime-subtype="unknown" position="float" orientation="portrait" xlink:type="simple" id="oo_214861.mp4"/><permissions><license license-type="creative-commons-attribution" xlink:href="http://creativecommons.org/licenses/by/4.0/" xlink:type="simple"><license-p>This is an open access article distributed under the terms of the Creative Commons Attribution License (CC BY 4.0), which permits unrestricted use, distribution, and reproduction in any medium, provided the original author and source are credited.</license-p></license></permissions><attrib specific-use="authors">Author: Francisco Hita Garcia</attrib></supplementary-material></tp:treatment-sec><ref-list><ref id="B60"><mixed-citation xmlns:xlink="http://www.w3.org/1999/xlink" xlink:type="simple">
          <person-group><name name-style="western"><surname>Staab</surname><given-names>M</given-names></name><name name-style="western"><surname>Hita Garcia</surname><given-names>F</given-names></name><name name-style="western"><surname>Liu</surname><given-names>C</given-names></name><name name-style="western"><surname>Xu</surname><given-names>Z-H</given-names></name><name name-style="western"><surname>Economo</surname><given-names>EP</given-names></name></person-group> (<year>2018</year>) Data from: Systematics of the ant genus <italic><tp:taxon-name><tp:taxon-name-part taxon-name-part-type="genus">Proceratium</tp:taxon-name-part></tp:taxon-name></italic> Roger (<tp:taxon-name><tp:taxon-name-part taxon-name-part-type="order">Hymenoptera</tp:taxon-name-part></tp:taxon-name>, <tp:taxon-name><tp:taxon-name-part taxon-name-part-type="family">Formicidae</tp:taxon-name-part></tp:taxon-name>, <tp:taxon-name><tp:taxon-name-part taxon-name-part-type="subfamily">Proceratiinae</tp:taxon-name-part></tp:taxon-name>) in China – with descriptions of three new species based on micro-CT enhanced next-generation-morphology. Dryad Digital Repository. <ext-link xlink:type="simple" ext-link-type="doi" xlink:href="10.5061/dryad.h6j0g4p">https://doi.org/10.5061/dryad.h6j0g4p</ext-link></mixed-citation></ref><ref id="B66"><mixed-citation xmlns:xlink="http://www.w3.org/1999/xlink" xlink:type="simple">
          <person-group><name name-style="western"><surname>Yu</surname><given-names>MJ</given-names></name><name name-style="western"><surname>Hu</surname><given-names>ZH</given-names></name><name name-style="western"><surname>Yu</surname><given-names>JP</given-names></name><name name-style="western"><surname>Ding</surname><given-names>BY</given-names></name><name name-style="western"><surname>Fang</surname><given-names>T</given-names></name></person-group> (<year>2001</year>) <article-title>Forest vegetation types in Gutianshan Natural Reserve in Zhejiang.</article-title> <source>Journal of Zhejiang University (Agriculture and Life Science)</source> <volume>27</volume>: <fpage>375</fpage>–<lpage>380</lpage>. [In Chinese]</mixed-citation></ref><ref id="B14"><mixed-citation xmlns:xlink="http://www.w3.org/1999/xlink" xlink:type="simple">
          <person-group><name name-style="western"><surname>Bruelheide</surname><given-names>H</given-names></name><name name-style="western"><surname>Böhnke</surname><given-names>M</given-names></name><name name-style="western"><surname>Both</surname><given-names>S</given-names></name><name name-style="western"><surname>Fang</surname><given-names>T</given-names></name><name name-style="western"><surname>Assmann</surname><given-names>T</given-names></name><name name-style="western"><surname>Baruffol</surname><given-names>M</given-names></name><name name-style="western"><surname>Bauhus</surname><given-names>J</given-names></name><name name-style="western"><surname>Buscot</surname><given-names>F</given-names></name><name name-style="western"><surname>Chen</surname><given-names>XY</given-names></name><name name-style="western"><surname>Ding</surname><given-names>BY</given-names></name><name name-style="western"><surname>Durka</surname><given-names>W</given-names></name><name name-style="western"><surname>Erfmeier</surname><given-names>A</given-names></name><name name-style="western"><surname>Fischer</surname><given-names>M</given-names></name><name name-style="western"><surname>Geissler</surname><given-names>C</given-names></name><name name-style="western"><surname>Guo</surname><given-names>DL</given-names></name><name name-style="western"><surname>Guo</surname><given-names>LD</given-names></name><name name-style="western"><surname>Härdtle</surname><given-names>W</given-names></name><name name-style="western"><surname>He</surname><given-names>JS</given-names></name><name name-style="western"><surname>Hector</surname><given-names>A</given-names></name><name name-style="western"><surname>Kröber</surname><given-names>W</given-names></name><name name-style="western"><surname>Kühn</surname><given-names>P</given-names></name><name name-style="western"><surname>Lang</surname><given-names>AC</given-names></name><name name-style="western"><surname>Nadrowski</surname><given-names>K</given-names></name><name name-style="western"><surname>Pei</surname><given-names>KQ</given-names></name><name name-style="western"><surname>Scherer-Lorenzen</surname><given-names>M</given-names></name><name name-style="western"><surname>Shi</surname><given-names>XZ</given-names></name><name name-style="western"><surname>Scholten</surname><given-names>T</given-names></name><name name-style="western"><surname>Schuldt</surname><given-names>A</given-names></name><name name-style="western"><surname>Trogisch</surname><given-names>S</given-names></name><name name-style="western"><surname>von Oheimb</surname><given-names>G</given-names></name><name name-style="western"><surname>Welk</surname><given-names>E</given-names></name><name name-style="western"><surname>Wirth</surname><given-names>C</given-names></name><name name-style="western"><surname>Wu</surname><given-names>YT</given-names></name><name name-style="western"><surname>Yang</surname><given-names>XF</given-names></name><name name-style="western"><surname>Zeng</surname><given-names>XQ</given-names></name><name name-style="western"><surname>Zhang</surname><given-names>SR</given-names></name><name name-style="western"><surname>Zhou</surname><given-names>HZ</given-names></name><name name-style="western"><surname>Ma</surname><given-names>KP</given-names></name><name name-style="western"><surname>Schmid</surname><given-names>B</given-names></name></person-group> (<year>2011</year>) <article-title>Community assembly during secondary forest succession in a Chinese subtropical forest.</article-title> <source>Ecological Monographs</source> <volume>81</volume>: <fpage>25</fpage>–<lpage>41</lpage>. <ext-link xlink:type="simple" ext-link-type="doi" xlink:href="10.1111/2041-210x.12126">https://doi.org/10.1111/2041-210x.12126</ext-link></mixed-citation></ref><ref id="B57"><mixed-citation xmlns:xlink="http://www.w3.org/1999/xlink" xlink:type="simple">
          <person-group><name name-style="western"><surname>Staab</surname><given-names>M</given-names></name></person-group> (<year>2014</year>) <article-title>A new species of the <italic><tp:taxon-name><tp:taxon-name-part taxon-name-part-type="genus">Aenictus</tp:taxon-name-part> <tp:taxon-name-part taxon-name-part-type="species">wroughtonii</tp:taxon-name-part></tp:taxon-name></italic> group (<tp:taxon-name><tp:taxon-name-part taxon-name-part-type="order">Hymenoptera</tp:taxon-name-part></tp:taxon-name>, <tp:taxon-name><tp:taxon-name-part taxon-name-part-type="family">Formicidae</tp:taxon-name-part></tp:taxon-name>) from South-East China.</article-title> <source>ZooKeys</source> <volume>391</volume>: <fpage>65</fpage>–<lpage>73</lpage>. <ext-link xlink:type="simple" ext-link-type="doi" xlink:href="10.3897/zookeys.391.7213">https://doi.org/10.3897/zookeys.391.7213</ext-link></mixed-citation></ref></ref-list></tp:taxon-treatment>
