# Supplementary material for: Systematics of the ant genus Proceratium Roger (Hymenoptera, Formicidae, Proceratiinae) in China – with descriptions of three new species based on micro-CT enhanced next-generation-morphology
Source: Zookeys. 2018 Jun 4;(770):137–92. doi: 10.3897/zookeys.770.24908 (PMC6041363; doi:10.3897/zookeys.770.24908)
Supplement: XML Treatment for Proceratium silaceum [file zookeys.770.24908-treatment7.xml]

<!DOCTYPE tp:taxon-treatment
  PUBLIC "-//TaxonX//DTD Taxonomic Treatment Publishing DTD v0 20100105//EN" "tax-treatment-NSO.dtd">
<tp:taxon-treatment xmlns:tp="http://www.plazi.org/taxpub"><tp:treatment-meta><kwd-group><label>Taxon classification</label><kwd><named-content xmlns:xlink="http://www.w3.org/1999/xlink" content-type="kingdom">Animalia</named-content></kwd><kwd><named-content xmlns:xlink="http://www.w3.org/1999/xlink" content-type="order">ORDO</named-content></kwd><kwd><named-content xmlns:xlink="http://www.w3.org/1999/xlink" content-type="family">FAMILIA</named-content></kwd></kwd-group><mixed-citation publication-type="journal"><person-group><name><surname>Staab</surname><given-names>Michael</given-names></name><name><surname>Garcia</surname><given-names>Francisco Hita</given-names></name><name><surname>Liu</surname><given-names>Cong</given-names></name><name><surname>Xu</surname><given-names>Zheng-Hui</given-names></name><name><surname>Economo</surname><given-names>Evan P.</given-names></name></person-group><article-title>Systematics of the ant genus <italic><tp:taxon-name><tp:taxon-name-part taxon-name-part-type="genus" reg="Proceratium">Proceratium</tp:taxon-name-part></tp:taxon-name></italic> Roger (<tp:taxon-name><tp:taxon-name-part taxon-name-part-type="order">Hymenoptera</tp:taxon-name-part></tp:taxon-name>, <tp:taxon-name><tp:taxon-name-part taxon-name-part-type="family">Formicidae</tp:taxon-name-part></tp:taxon-name>, <tp:taxon-name><tp:taxon-name-part taxon-name-part-type="subfamily">Proceratiinae</tp:taxon-name-part></tp:taxon-name>) in China – with descriptions of three new species based on <abbrev xmlns:xlink="http://www.w3.org/1999/xlink" xlink:title="X-ray microtomography" id="ABBRID0EVB" xlink:type="simple">micro-CT</abbrev> enhanced next-generation-morphology</article-title><source>Zookeys</source><day>4</day><month>6</month><year>2018</year><volume>2018</volume><issue>770</issue><fpage>137</fpage><lpage>192</lpage><pub-id pub-id-type="doi">10.3897/zookeys.770.24908</pub-id></mixed-citation></tp:treatment-meta><tp:nomenclature><tp:taxon-name>
              <tp:taxon-name-part taxon-name-part-type="genus" reg="Proceratium">Proceratium</tp:taxon-name-part>
              <tp:taxon-name-part taxon-name-part-type="species" reg="silaceum">silaceum</tp:taxon-name-part>
            </tp:taxon-name><tp:taxon-authority>clade</tp:taxon-authority></tp:nomenclature><tp:treatment-sec sec-type="Definition" id="SECID0EFSCI"><title>Definition.</title><p>Workers of this clade can be distinguished by a moderately squamiform petiolar node that narrows only little from base to apex (extremely squamiform in the Fiji archipelago, <xref ref-type="bibr" rid="B31">Hita Garcia et al. 2015</xref>) and by an almost straight to weakly concave anterior clypeal margin (definition follows <xref ref-type="bibr" rid="B4">Baroni Urbani and de Andrade 2003</xref>).</p></tp:treatment-sec><tp:treatment-sec sec-type="comments" id="SECID0ETSCI"><title>Comments.</title><p>The <italic><tp:taxon-name><tp:taxon-name-part taxon-name-part-type="genus" reg="Proceratium">P.</tp:taxon-name-part> <tp:taxon-name-part taxon-name-part-type="species" reg="silaceum">silaceum</tp:taxon-name-part></tp:taxon-name></italic> clade sensu <xref ref-type="bibr" rid="B4">Baroni Urbani and de Andrade (2003)</xref> is, with more than 30 species, the most speciose and widespread clade within the genus. Numerous species occur in, respectively, Borneo and Australia. Species of this clade have been reported from all continents and several have reached oceanic islands. From China and east Asia only two species, <italic><tp:taxon-name><tp:taxon-name-part taxon-name-part-type="genus" reg="Proceratium">P.</tp:taxon-name-part> <tp:taxon-name-part taxon-name-part-type="species" reg="japonicum">japonicum</tp:taxon-name-part></tp:taxon-name></italic> and <italic><tp:taxon-name><tp:taxon-name-part taxon-name-part-type="genus" reg="Proceratium">P.</tp:taxon-name-part> <tp:taxon-name-part taxon-name-part-type="species" reg="longigaster">longigaster</tp:taxon-name-part></tp:taxon-name></italic>, are known.</p></tp:treatment-sec><ref-list><ref id="B31"><mixed-citation xmlns:xlink="http://www.w3.org/1999/xlink" xlink:type="simple">
          <person-group><name name-style="western"><surname>Hita Garcia</surname><given-names>F</given-names></name><name name-style="western"><surname>Sarnat</surname><given-names>EM</given-names></name><name name-style="western"><surname>Economo</surname><given-names>EP</given-names></name></person-group> (<year>2015</year>) <article-title>Revision of the ant genus <italic><tp:taxon-name><tp:taxon-name-part taxon-name-part-type="genus">Proceratium</tp:taxon-name-part></tp:taxon-name></italic> Roger (<tp:taxon-name><tp:taxon-name-part taxon-name-part-type="order">Hymenoptera</tp:taxon-name-part></tp:taxon-name>, <tp:taxon-name><tp:taxon-name-part taxon-name-part-type="subfamily">Proceratiinae</tp:taxon-name-part></tp:taxon-name>) in Fiji.</article-title> <source>ZooKeys</source> <volume>475</volume>: <fpage>97</fpage>–<lpage>112</lpage>. <ext-link xlink:type="simple" ext-link-type="doi" xlink:href="10.3897/zookeys.475.8761">https://doi.org/10.3897/zookeys.475.8761</ext-link></mixed-citation></ref><ref id="B4"><mixed-citation xmlns:xlink="http://www.w3.org/1999/xlink" xlink:type="simple">
          <person-group><name name-style="western"><surname>Baroni Urbani</surname><given-names>C</given-names></name><name name-style="western"><surname>de Andrade</surname><given-names>ML</given-names></name></person-group> (<year>2003</year>) <article-title>The ant genus <italic><tp:taxon-name><tp:taxon-name-part taxon-name-part-type="genus">Proceratium</tp:taxon-name-part></tp:taxon-name></italic> in the extant and fossil record (<tp:taxon-name><tp:taxon-name-part taxon-name-part-type="order">Hymenoptera</tp:taxon-name-part></tp:taxon-name>: <tp:taxon-name><tp:taxon-name-part taxon-name-part-type="family">Formicidae</tp:taxon-name-part></tp:taxon-name>).</article-title> <source>Museo Regionale di Scienze Naturali Monografie (Turin)</source> <volume>36</volume>: <fpage>1</fpage>–<lpage>492</lpage>.</mixed-citation></ref></ref-list></tp:taxon-treatment>
