# Supplementary material for: Systematics of the ant genus Proceratium Roger (Hymenoptera, Formicidae, Proceratiinae) in China – with descriptions of three new species based on micro-CT enhanced next-generation-morphology
Source: Zookeys. 2018 Jun 4;(770):137–92. doi: 10.3897/zookeys.770.24908 (PMC6041363; doi:10.3897/zookeys.770.24908)
Supplement: XML Treatment for Proceratium japonicum [file zookeys.770.24908-treatment8.xml]

<!DOCTYPE tp:taxon-treatment
  PUBLIC "-//TaxonX//DTD Taxonomic Treatment Publishing DTD v0 20100105//EN" "tax-treatment-NSO.dtd">
<tp:taxon-treatment xmlns:tp="http://www.plazi.org/taxpub"><tp:treatment-meta><kwd-group><label>Taxon classification</label><kwd><named-content xmlns:xlink="http://www.w3.org/1999/xlink" content-type="kingdom">Animalia</named-content></kwd><kwd><named-content xmlns:xlink="http://www.w3.org/1999/xlink" content-type="order">ORDO</named-content></kwd><kwd><named-content xmlns:xlink="http://www.w3.org/1999/xlink" content-type="family">FAMILIA</named-content></kwd></kwd-group><mixed-citation publication-type="journal"><person-group><name><surname>Staab</surname><given-names>Michael</given-names></name><name><surname>Garcia</surname><given-names>Francisco Hita</given-names></name><name><surname>Liu</surname><given-names>Cong</given-names></name><name><surname>Xu</surname><given-names>Zheng-Hui</given-names></name><name><surname>Economo</surname><given-names>Evan P.</given-names></name></person-group><article-title>Systematics of the ant genus <italic><tp:taxon-name><tp:taxon-name-part taxon-name-part-type="genus" reg="Proceratium">Proceratium</tp:taxon-name-part></tp:taxon-name></italic> Roger (<tp:taxon-name><tp:taxon-name-part taxon-name-part-type="order">Hymenoptera</tp:taxon-name-part></tp:taxon-name>, <tp:taxon-name><tp:taxon-name-part taxon-name-part-type="family">Formicidae</tp:taxon-name-part></tp:taxon-name>, <tp:taxon-name><tp:taxon-name-part taxon-name-part-type="subfamily">Proceratiinae</tp:taxon-name-part></tp:taxon-name>) in China – with descriptions of three new species based on <abbrev xmlns:xlink="http://www.w3.org/1999/xlink" xlink:title="X-ray microtomography" id="ABBRID0EVB" xlink:type="simple">micro-CT</abbrev> enhanced next-generation-morphology</article-title><source>Zookeys</source><day>4</day><month>6</month><year>2018</year><volume>2018</volume><issue>770</issue><fpage>137</fpage><lpage>192</lpage><pub-id pub-id-type="doi">10.3897/zookeys.770.24908</pub-id></mixed-citation></tp:treatment-meta><tp:nomenclature><tp:taxon-name>
              <tp:taxon-name-part taxon-name-part-type="genus" reg="Proceratium">Proceratium</tp:taxon-name-part>
              <tp:taxon-name-part taxon-name-part-type="species" reg="japonicum">japonicum</tp:taxon-name-part>
            </tp:taxon-name><tp:taxon-authority>Santschi, 1937</tp:taxon-authority><xref ref-type="fig" rid="F1">Figs 1A</xref><xref ref-type="fig" rid="F2">, 2B</xref><xref ref-type="fig" rid="F18">, 18</xref><xref ref-type="fig" rid="F19">, 19</xref><xref ref-type="fig" rid="F24">, 24</xref><tp:nomenclature-citation-list><tp:nomenclature-citation><tp:taxon-name>
                  <tp:taxon-name-part taxon-name-part-type="genus" reg="Proceratium">Proceratium</tp:taxon-name-part> <tp:taxon-name-part taxon-name-part-type="species" reg="japonicum">japonicum</tp:taxon-name-part></tp:taxon-name><comment>Santschi, 1937: 362 (w.), Japan (see also <xref ref-type="bibr" rid="B4">Baroni Urbani and de Andrade 2003</xref>: 368, <xref ref-type="bibr" rid="B49">Onoyama and Yoshimura 2002</xref>: 38)</comment></tp:nomenclature-citation><tp:nomenclature-citation><tp:taxon-name>
                  <tp:taxon-name-part taxon-name-part-type="genus" reg="Proceratium">Proceratium</tp:taxon-name-part> <tp:taxon-name-part taxon-name-part-type="species" reg="formosicola">formosicola</tp:taxon-name-part></tp:taxon-name><comment>Terayama, 1985: 406 (w.q.), Taiwan (junior synonym, see <xref ref-type="bibr" rid="B48">Onoyama 1991</xref>: 695)</comment></tp:nomenclature-citation><tp:nomenclature-citation><tp:taxon-name>
                  <tp:taxon-name-part taxon-name-part-type="genus" reg="Proceratium">Proceratium</tp:taxon-name-part> <tp:taxon-name-part taxon-name-part-type="species" reg="japonicum">japonicum</tp:taxon-name-part></tp:taxon-name><comment>– <xref ref-type="bibr" rid="B49">Onoyama and Yoshimura 2002</xref>: 35 (q.m.), Japan</comment></tp:nomenclature-citation></tp:nomenclature-citation-list></tp:nomenclature><tp:treatment-sec sec-type="type material" id="SECID0EOXCI"><title>Type material.</title><p>
              <bold>Of <italic><tp:taxon-name><tp:taxon-name-part taxon-name-part-type="genus" reg="Proceratium">P.</tp:taxon-name-part> <tp:taxon-name-part taxon-name-part-type="species" reg="japonicum">japonicum</tp:taxon-name-part></tp:taxon-name></italic>: Syntypes.</bold> Three pinned workers from JAPAN, Honshu, Oshima, Iya, Honshiu, 10.VI.28, leg. K. Sato (<ext-link xmlns:xlink="http://www.w3.org/1999/xlink" ext-link-type="uri" xlink:href="http://data.antweb.org/specimen/CASENT0915312" xlink:type="simple">CASENT0915312</ext-link>, in <abbrev xmlns:xlink="http://www.w3.org/1999/xlink" content-type="institution" xlink:title="Naturhistorisches Museum Basel, Switzerland" id="ABBRID0ECYCI" xlink:type="simple">NHMB</abbrev>) [images examined].</p><p>
              <bold>Of <italic><tp:taxon-name><tp:taxon-name-part taxon-name-part-type="genus" reg="Proceratium">P.</tp:taxon-name-part> <tp:taxon-name-part taxon-name-part-type="species" reg="formosicola">formosicola</tp:taxon-name-part></tp:taxon-name></italic>: Holotype.</bold> TAIWAN, Nantou Hsien, Lushan, ca. 100 m asl, 15-VIII.1980, leg. M. Terayama. (in <abbrev xmlns:xlink="http://www.w3.org/1999/xlink" content-type="institution" xlink:title="National Institute for Agro-Environmental Sciences, Japan" id="ABBRID0EXYCI" xlink:type="simple">NIAES</abbrev>) [not examined].</p><p>
              <bold>Paratypes.</bold> Two pinned workers and one queen with same data as holotype; one pinned worker from TAIWAN, Nantou Hsien, Puli, 4-VIII.1981, leg. M. Terayama (<abbrev xmlns:xlink="http://www.w3.org/1999/xlink" content-type="institution" xlink:title="Taiwan Agricultural Research Institute, Taichung, Taiwan" id="ABBRID0EAZCI" xlink:type="simple">TARI</abbrev>) [not examined].</p></tp:treatment-sec><tp:treatment-sec sec-type="type material" id="SECID0EFZCI"><title>Non-type material examined.</title><p>JAPAN: Okinawa, Ishigaki Island, Mt. Omoto, 1-IV-1975, leg. M. Tanaka (<ext-link xmlns:xlink="http://www.w3.org/1999/xlink" ext-link-type="uri" xlink:href="http://data.antweb.org/specimen/CASENT0281854" xlink:type="simple">CASENT0281854</ext-link>, in <abbrev xmlns:xlink="http://www.w3.org/1999/xlink" content-type="institution" xlink:title="The Natural History Museum, London, UK" id="ABBRID0ELZCI" xlink:type="simple">BMNH</abbrev>); JAPAN, Okinawa, Irimote Island, Shirahama, 6-V-2000, leg. M. Yoshimura (OKENT0019995; OKENT0019996, both in <abbrev xmlns:xlink="http://www.w3.org/1999/xlink" content-type="institution" xlink:title="Okinawa Institute of Science and Technology, Onna-son, Japan" id="ABBRID0EQZCI" xlink:type="simple">OIST</abbrev>); JAPAN, Kanagawa, Odawara, Minazurimisaki, 27-VII-2000, leg. M. Yoshimura (<ext-link xmlns:xlink="http://www.w3.org/1999/xlink" ext-link-type="uri" xlink:href="http://data.antweb.org/specimen/CASENT0790834" xlink:type="simple">CASENT0790834</ext-link>; OKENT0019998; OKENT0019999; OKENT0020000, all in <abbrev xmlns:xlink="http://www.w3.org/1999/xlink" content-type="institution" xlink:title="Okinawa Institute of Science and Technology, Onna-son, Japan" id="ABBRID0EVZCI" xlink:type="simple">OIST</abbrev>).</p></tp:treatment-sec><tp:treatment-sec sec-type="Virtual dataset" id="SECID0E1ZCI"><title>Virtual dataset.</title><p>Volumetric raw data (in DICOM format), 3D rotation video (in .mp4 format, see Suppl. material <xref ref-type="supplementary-material" rid="S8">8</xref>: Video 6), still images of surface volume rendering, and 3D surface (in PLY format) of a non-type specimen (<ext-link xmlns:xlink="http://www.w3.org/1999/xlink" ext-link-type="uri" xlink:href="http://data.antweb.org/specimen/CASENT0790834" xlink:type="simple">CASENT0790834</ext-link>) in addition to montage photos illustrating head in full-face view, profile and dorsal views of the body. The data is deposited at Dryad (<xref ref-type="bibr" rid="B60">Staab et al. 2018</xref>, <ext-link xmlns:xlink="http://www.w3.org/1999/xlink" xlink:type="simple" ext-link-type="doi" xlink:href="10.5061/dryad.h6j0g4p">http://dx.doi.org/10.5061/dryad.h6j0g4p)</ext-link> and can be freely accessed as virtual representation of the species. In addition to the data at Dryad, we also provide a freely accessible 3D surface model at Sketchfab (<ext-link xmlns:xlink="http://www.w3.org/1999/xlink" xlink:type="simple" ext-link-type="uri" xlink:href="https://skfb.ly/6txNO">https://skfb.ly/6txNO</ext-link>).</p></tp:treatment-sec><tp:treatment-sec sec-type="diagnosis" id="SECID0ES1CI"><title>Diagnosis.</title><p>
              <italic><tp:taxon-name><tp:taxon-name-part taxon-name-part-type="genus" reg="Proceratium">Proceratium</tp:taxon-name-part> <tp:taxon-name-part taxon-name-part-type="species" reg="japonicum">japonicum</tp:taxon-name-part></tp:taxon-name></italic> differs from the other east Asian members of the <italic><tp:taxon-name><tp:taxon-name-part taxon-name-part-type="genus" reg="Proceratium">P.</tp:taxon-name-part> <tp:taxon-name-part taxon-name-part-type="species" reg="silaceum">silaceum</tp:taxon-name-part></tp:taxon-name></italic> clade by the following character combination: medium-sized species (<abbrev xmlns:xlink="http://www.w3.org/1999/xlink" xlink:title="Weber’s length" id="ABBRID0EO2CI" xlink:type="simple">WL</abbrev> 0.72–1.00); sides of head convex, broadest above the level of eyes; anterior clypeal margin not protruding and slightly notched; frontal carinae well developed and widely separated, with large lamellae that extend laterally above the antennal insertions and reach posteriorly almost to the level of eyes; frontal furrow strongly developed; petiole squamiform, in profile not or only weakly narrowing dorsally, the base as or almost as broad as the apex, in dorsal view relatively narrow (<abbrev xmlns:xlink="http://www.w3.org/1999/xlink" xlink:title="Dorsal petiole index" id="ABBRID0ES2CI" xlink:type="simple">DPeI</abbrev> &lt;150); subpetiolar process developed, subtriangular, directing backwards; sculpture not deeply impressed, on abdominal segment III granulate and relatively regular; in addition to dense pubescence, some suberect to erect hairs present on scapes and dorsal surface of body.</p><fig id="F18" position="float" orientation="portrait"><label>Figure 18.</label><caption><p>
                  <italic><tp:taxon-name><tp:taxon-name-part taxon-name-part-type="genus" reg="Proceratium">Proceratium</tp:taxon-name-part> <tp:taxon-name-part taxon-name-part-type="species" reg="japonicum">japonicum</tp:taxon-name-part></tp:taxon-name></italic> non-type worker (<ext-link xmlns:xlink="http://www.w3.org/1999/xlink" ext-link-type="uri" xlink:href="http://data.antweb.org/specimen/CASENT0790834" xlink:type="simple">CASENT0790834</ext-link>). <bold>A</bold> Body in profile <bold>B</bold> Body in dorsal view <bold>C</bold> Head in full-face view.</p></caption><graphic xmlns:xlink="http://www.w3.org/1999/xlink" xlink:href="zookeys-770-137-g018.jpg" position="float" orientation="portrait" xlink:type="simple" id="oo_214849.jpg"/></fig><fig id="F19" position="float" orientation="portrait"><label>Figure 19.</label><caption><p>Still images from surface display volume renderings of 3D model of <italic><tp:taxon-name><tp:taxon-name-part taxon-name-part-type="genus" reg="Proceratium">Proceratium</tp:taxon-name-part> <tp:taxon-name-part taxon-name-part-type="species" reg="japonicum">japonicum</tp:taxon-name-part></tp:taxon-name></italic> non-type worker (<ext-link xmlns:xlink="http://www.w3.org/1999/xlink" ext-link-type="uri" xlink:href="http://data.antweb.org/specimen/CASENT0790834" xlink:type="simple">CASENT0790834</ext-link>). <bold>A</bold> Body in profile <bold>B</bold> Body in dorsal view <bold>C</bold> Head in dorsal view <bold>D</bold> Head in anterodorsal view <bold>E</bold> Head in anterior view <bold>F</bold> Head in ventral view <bold>G</bold> Head in profile <bold>H</bold> Mesosoma in profile <bold>I</bold> Mesosoma in dorsal view <bold>J</bold> Propodeum in posterodorsal view <bold>K</bold> Abdominal segment II and parts of III in profile <bold>L</bold> Abdominal segment II and parts of III in dorsal view <bold>M</bold> Abdominal segments II–VII in profile <bold>N</bold> Abdominal segment III and parts of II and IV in dorsal view <bold>O</bold> Abdominal segments II–VII in ventral view.</p></caption><graphic xmlns:xlink="http://www.w3.org/1999/xlink" xlink:href="zookeys-770-137-g019.jpg" position="float" orientation="portrait" xlink:type="simple" id="oo_214850.jpg"/></fig></tp:treatment-sec><tp:treatment-sec sec-type="distribution" id="SECID0EK5CI"><title>Distribution and ecology.</title><p>This species is common from Japan (except Hokkaido) to Taiwan and usually collected in forests of relatively low elevation. It has also been reported from Yunnan Province in China. Thus, it is not unlikely that more records from the southern and eastern Chinese mainland will appear in the future if sampling effort is increased. No direct biological observations from China are available. In Japan, nests are typically found in deadwood in evergreen broadleaved forest (<xref ref-type="bibr" rid="B49">Onoyama and Yoshimura 2002</xref>). Colony size can reach over 150 workers and larval haemolymph feeding has been observed (<xref ref-type="bibr" rid="B41">Masuko 1986</xref>).</p></tp:treatment-sec><tp:treatment-sec sec-type="Taxonomic notes" id="SECID0EY5CI"><title>Taxonomic notes.</title><p>According to <xref ref-type="bibr" rid="B4">Baroni Urbani and de Andrade (2003)</xref> <italic><tp:taxon-name><tp:taxon-name-part taxon-name-part-type="genus" reg="Proceratium">P.</tp:taxon-name-part> <tp:taxon-name-part taxon-name-part-type="species" reg="japonicum">japonicum</tp:taxon-name-part></tp:taxon-name></italic> is most similar to <italic><tp:taxon-name><tp:taxon-name-part taxon-name-part-type="genus" reg="Proceratium">P.</tp:taxon-name-part> <tp:taxon-name-part taxon-name-part-type="species" reg="numidicum">numidicum</tp:taxon-name-part></tp:taxon-name></italic> Santschi, 1912, which is, however, a geographically widely separated species occurring in the eastern Mediterranean and northern Africa. We were not able to examine <italic><tp:taxon-name><tp:taxon-name-part taxon-name-part-type="genus" reg="Proceratium">P.</tp:taxon-name-part> <tp:taxon-name-part taxon-name-part-type="species" reg="japonicum">japonicum</tp:taxon-name-part></tp:taxon-name></italic> material from China. In Japan, specimens from the Ryukyu and Yaeyama islands are smaller than from the main islands (<xref ref-type="bibr" rid="B49">Onoyama and Yoshimura 2002</xref>, <xref ref-type="bibr" rid="B4">Baroni Urbani and de Andrade 2003</xref>), explaining the relatively large variation in body size.</p><p>From <italic><tp:taxon-name><tp:taxon-name-part taxon-name-part-type="genus" reg="Proceratium">P.</tp:taxon-name-part> <tp:taxon-name-part taxon-name-part-type="species" reg="longigaster">longigaster</tp:taxon-name-part></tp:taxon-name></italic>, the only other <italic><tp:taxon-name><tp:taxon-name-part taxon-name-part-type="genus" reg="Proceratium">P.</tp:taxon-name-part> <tp:taxon-name-part taxon-name-part-type="species" reg="silaceum">silaceum</tp:taxon-name-part></tp:taxon-name></italic> clade species in China and east Asia, <italic><tp:taxon-name><tp:taxon-name-part taxon-name-part-type="genus" reg="Proceratium">P.</tp:taxon-name-part> <tp:taxon-name-part taxon-name-part-type="species" reg="japonicum">japonicum</tp:taxon-name-part></tp:taxon-name></italic> can be separated by the shape of the petiole in profile that not or only weakly narrows dorsally (clearly narrowing dorsally, broader on the base than on the apex in <italic><tp:taxon-name><tp:taxon-name-part taxon-name-part-type="genus" reg="Proceratium">P.</tp:taxon-name-part> <tp:taxon-name-part taxon-name-part-type="species" reg="longigaster">longigaster</tp:taxon-name-part></tp:taxon-name></italic>). Also, the petiole in dorsal view is narrower in <italic><tp:taxon-name><tp:taxon-name-part taxon-name-part-type="genus" reg="Proceratium">P.</tp:taxon-name-part> <tp:taxon-name-part taxon-name-part-type="species" reg="japonicum">japonicum</tp:taxon-name-part></tp:taxon-name></italic> (<abbrev xmlns:xlink="http://www.w3.org/1999/xlink" xlink:title="Dorsal petiole index" id="ABBRID0EECDI" xlink:type="simple">DPeI</abbrev> &lt;150) than in <italic><tp:taxon-name><tp:taxon-name-part taxon-name-part-type="genus" reg="Proceratium">P.</tp:taxon-name-part> <tp:taxon-name-part taxon-name-part-type="species" reg="longigaster">longigaster</tp:taxon-name-part></tp:taxon-name></italic> (<abbrev xmlns:xlink="http://www.w3.org/1999/xlink" xlink:title="Dorsal petiole index" id="ABBRID0ETCDI" xlink:type="simple">DPeI</abbrev> ≥155). Furthermore, the frontal carinae in <italic><tp:taxon-name><tp:taxon-name-part taxon-name-part-type="genus" reg="Proceratium">P.</tp:taxon-name-part> <tp:taxon-name-part taxon-name-part-type="species" reg="japonicum">japonicum</tp:taxon-name-part></tp:taxon-name></italic> reach posteriorly almost to the level of eyes (shorter and ending well below the level of eyes in <italic><tp:taxon-name><tp:taxon-name-part taxon-name-part-type="genus" reg="Proceratium">P.</tp:taxon-name-part> <tp:taxon-name-part taxon-name-part-type="species" reg="longigaster">longigaster</tp:taxon-name-part></tp:taxon-name></italic>). <italic><tp:taxon-name><tp:taxon-name-part taxon-name-part-type="genus" reg="Proceratium">Proceratium</tp:taxon-name-part> <tp:taxon-name-part taxon-name-part-type="species" reg="japonicum">japonicum</tp:taxon-name-part></tp:taxon-name></italic> has only relatively few suberect to erect hairs that protrude from the dense pubescence on the dorsal body; those hairs are straight (never shaggy) and do not conspicuously project from <abbrev xmlns:xlink="http://www.w3.org/1999/xlink" xlink:title="Abdominal tergum III length" id="ABBRID0EYDDI" xlink:type="simple">LT3</abbrev> over the constriction between <abbrev xmlns:xlink="http://www.w3.org/1999/xlink" xlink:title="Abdominal tergum III length" id="ABBRID0E3DDI" xlink:type="simple">LT3</abbrev> and <abbrev xmlns:xlink="http://www.w3.org/1999/xlink" xlink:title="Abdominal tergum IV length" id="ABBRID0EAEDI" xlink:type="simple">LT4</abbrev> (many shaggy hairs projecting in <italic><tp:taxon-name><tp:taxon-name-part taxon-name-part-type="genus" reg="Proceratium">P.</tp:taxon-name-part> <tp:taxon-name-part taxon-name-part-type="species" reg="longigaster">longigaster</tp:taxon-name-part></tp:taxon-name></italic>); if single longer hairs are present, then they are not shaggy.</p></tp:treatment-sec><tp:treatment-sec><!--Section generated to contain objects referenced in tp:taxon-treatment.--><fig id="F1" position="float" orientation="portrait"><label>Figure 1.</label><caption><p>Petiole in profile view. <bold>A</bold> <italic><tp:taxon-name><tp:taxon-name-part taxon-name-part-type="genus" reg="Proceratium">P.</tp:taxon-name-part> <tp:taxon-name-part taxon-name-part-type="species" reg="japonicum">japonicum</tp:taxon-name-part></tp:taxon-name></italic> (<ext-link xmlns:xlink="http://www.w3.org/1999/xlink" ext-link-type="uri" xlink:href="http://data.antweb.org/specimen/CASENT0790834" xlink:type="simple">CASENT0790834</ext-link>) <bold>B</bold> <italic><tp:taxon-name><tp:taxon-name-part taxon-name-part-type="genus" reg="Proceratium">P.</tp:taxon-name-part> <tp:taxon-name-part taxon-name-part-type="species" reg="itoi">itoi</tp:taxon-name-part></tp:taxon-name></italic> (OKENT0016142).</p></caption><graphic xmlns:xlink="http://www.w3.org/1999/xlink" xlink:href="zookeys-770-137-g001.jpg" position="float" orientation="portrait" xlink:type="simple" id="oo_214832.jpg"/></fig><fig id="F2" position="float" orientation="portrait"><label>Figure 2.</label><caption><p>Petiole, abdominal segment III and anterior portion of abdominal segment IV in profile view. <bold>A</bold> <italic><tp:taxon-name><tp:taxon-name-part taxon-name-part-type="genus" reg="Proceratium">P.</tp:taxon-name-part> <tp:taxon-name-part taxon-name-part-type="species" reg="longigaster">longigaster</tp:taxon-name-part></tp:taxon-name></italic> (<ext-link xmlns:xlink="http://www.w3.org/1999/xlink" ext-link-type="uri" xlink:href="http://data.antweb.org/specimen/CASENT0790673" xlink:type="simple">CASENT0790673</ext-link>) <bold>B</bold> <italic><tp:taxon-name><tp:taxon-name-part taxon-name-part-type="genus" reg="Proceratium">P.</tp:taxon-name-part> <tp:taxon-name-part taxon-name-part-type="species" reg="japonicum">japonicum</tp:taxon-name-part></tp:taxon-name></italic> (<ext-link xmlns:xlink="http://www.w3.org/1999/xlink" ext-link-type="uri" xlink:href="http://data.antweb.org/specimen/CASENT0790834" xlink:type="simple">CASENT0790834</ext-link>).</p></caption><graphic xmlns:xlink="http://www.w3.org/1999/xlink" xlink:href="zookeys-770-137-g002.jpg" position="float" orientation="portrait" xlink:type="simple" id="oo_214833.jpg"/></fig><fig id="F24" position="float" orientation="portrait"><label>Figure 24.</label><caption><p>Maps of China (country is shown in dark grey with highlighted country and province borders) and South East Asia displaying known species distribution ranges (in green) of <italic><tp:taxon-name><tp:taxon-name-part taxon-name-part-type="genus" reg="Proceratium">P.</tp:taxon-name-part> <tp:taxon-name-part taxon-name-part-type="species" reg="bruelheidei">bruelheidei</tp:taxon-name-part></tp:taxon-name></italic>, <italic><tp:taxon-name><tp:taxon-name-part taxon-name-part-type="genus" reg="Proceratium">P.</tp:taxon-name-part> <tp:taxon-name-part taxon-name-part-type="species" reg="itoi">itoi</tp:taxon-name-part></tp:taxon-name></italic>, <italic><tp:taxon-name><tp:taxon-name-part taxon-name-part-type="genus" reg="Proceratium">P.</tp:taxon-name-part> <tp:taxon-name-part taxon-name-part-type="species" reg="japonicum">japonicum</tp:taxon-name-part></tp:taxon-name></italic>, and <italic><tp:taxon-name><tp:taxon-name-part taxon-name-part-type="genus" reg="Proceratium">P.</tp:taxon-name-part> <tp:taxon-name-part taxon-name-part-type="species" reg="kepingmai">kepingmai</tp:taxon-name-part></tp:taxon-name></italic>.</p></caption><graphic xmlns:xlink="http://www.w3.org/1999/xlink" xlink:href="zookeys-770-137-g024.jpg" position="float" orientation="portrait" xlink:type="simple" id="oo_214855.jpg"/></fig><supplementary-material xmlns:xlink="http://www.w3.org/1999/xlink" id="S8" position="float" orientation="portrait" xlink:type="simple"><label>Supplementary material 8</label><caption><p>Video 6</p></caption><p>Data type: (Video file (.mp4))</p><p>Explanation note: <italic><tp:taxon-name><tp:taxon-name-part taxon-name-part-type="genus" reg="Proceratium">Proceratium</tp:taxon-name-part> <tp:taxon-name-part taxon-name-part-type="species" reg="japonicum">japonicum</tp:taxon-name-part></tp:taxon-name></italic> non-type worker (<ext-link ext-link-type="uri" xlink:href="http://data.antweb.org/specimen/CASENT0790834" xlink:type="simple">CASENT0790834</ext-link>). 3D rotation video based on volumetric surface rendering of full body.</p><media xlink:href="zookeys-770-137-s008.mp4" mimetype="unknown" mime-subtype="unknown" position="float" orientation="portrait" xlink:type="simple" id="oo_214864.mp4"/><permissions><license license-type="creative-commons-attribution" xlink:href="http://creativecommons.org/licenses/by/4.0/" xlink:type="simple"><license-p>This is an open access article distributed under the terms of the Creative Commons Attribution License (CC BY 4.0), which permits unrestricted use, distribution, and reproduction in any medium, provided the original author and source are credited.</license-p></license></permissions><attrib specific-use="authors">Author: Francisco Hita Garcia</attrib></supplementary-material></tp:treatment-sec><ref-list><ref id="B4"><mixed-citation xmlns:xlink="http://www.w3.org/1999/xlink" xlink:type="simple">
          <person-group><name name-style="western"><surname>Baroni Urbani</surname><given-names>C</given-names></name><name name-style="western"><surname>de Andrade</surname><given-names>ML</given-names></name></person-group> (<year>2003</year>) <article-title>The ant genus <italic><tp:taxon-name><tp:taxon-name-part taxon-name-part-type="genus">Proceratium</tp:taxon-name-part></tp:taxon-name></italic> in the extant and fossil record (<tp:taxon-name><tp:taxon-name-part taxon-name-part-type="order">Hymenoptera</tp:taxon-name-part></tp:taxon-name>: <tp:taxon-name><tp:taxon-name-part taxon-name-part-type="family">Formicidae</tp:taxon-name-part></tp:taxon-name>).</article-title> <source>Museo Regionale di Scienze Naturali Monografie (Turin)</source> <volume>36</volume>: <fpage>1</fpage>–<lpage>492</lpage>.</mixed-citation></ref><ref id="B49"><mixed-citation xmlns:xlink="http://www.w3.org/1999/xlink" xlink:type="simple">
          <person-group><name name-style="western"><surname>Onoyama</surname><given-names>K</given-names></name><name name-style="western"><surname>Yoshimura</surname><given-names>M</given-names></name></person-group> (<year>2002</year>) <article-title>The ants of the genus <italic><tp:taxon-name><tp:taxon-name-part taxon-name-part-type="genus">Proceratium</tp:taxon-name-part></tp:taxon-name></italic> (<tp:taxon-name><tp:taxon-name-part taxon-name-part-type="order">Hymenoptera</tp:taxon-name-part></tp:taxon-name>: <tp:taxon-name><tp:taxon-name-part taxon-name-part-type="family">Formicidae</tp:taxon-name-part></tp:taxon-name>) in Japan.</article-title> <source>Entomological Science</source> <volume>5</volume>: <fpage>29</fpage>–<lpage>49</lpage>.</mixed-citation></ref><ref id="B48"><mixed-citation xmlns:xlink="http://www.w3.org/1999/xlink" xlink:type="simple">
          <person-group><name name-style="western"><surname>Onoyama</surname><given-names>K</given-names></name></person-group> (<year>1991</year>) <article-title>A new synonym of the ant <italic><tp:taxon-name><tp:taxon-name-part taxon-name-part-type="genus">Proceratium</tp:taxon-name-part> <tp:taxon-name-part taxon-name-part-type="species">japonicum</tp:taxon-name-part></tp:taxon-name></italic> (<tp:taxon-name><tp:taxon-name-part taxon-name-part-type="order">Hymenoptera</tp:taxon-name-part></tp:taxon-name>, <tp:taxon-name><tp:taxon-name-part taxon-name-part-type="family">Formicidae</tp:taxon-name-part></tp:taxon-name>).</article-title> <source>Japanese Journal of Entomology</source> <volume>59</volume>: <fpage>695</fpage>–<lpage>696</lpage>.</mixed-citation></ref><ref id="B60"><mixed-citation xmlns:xlink="http://www.w3.org/1999/xlink" xlink:type="simple">
          <person-group><name name-style="western"><surname>Staab</surname><given-names>M</given-names></name><name name-style="western"><surname>Hita Garcia</surname><given-names>F</given-names></name><name name-style="western"><surname>Liu</surname><given-names>C</given-names></name><name name-style="western"><surname>Xu</surname><given-names>Z-H</given-names></name><name name-style="western"><surname>Economo</surname><given-names>EP</given-names></name></person-group> (<year>2018</year>) Data from: Systematics of the ant genus <italic><tp:taxon-name><tp:taxon-name-part taxon-name-part-type="genus">Proceratium</tp:taxon-name-part></tp:taxon-name></italic> Roger (<tp:taxon-name><tp:taxon-name-part taxon-name-part-type="order">Hymenoptera</tp:taxon-name-part></tp:taxon-name>, <tp:taxon-name><tp:taxon-name-part taxon-name-part-type="family">Formicidae</tp:taxon-name-part></tp:taxon-name>, <tp:taxon-name><tp:taxon-name-part taxon-name-part-type="subfamily">Proceratiinae</tp:taxon-name-part></tp:taxon-name>) in China – with descriptions of three new species based on micro-CT enhanced next-generation-morphology. Dryad Digital Repository. <ext-link xlink:type="simple" ext-link-type="doi" xlink:href="10.5061/dryad.h6j0g4p">https://doi.org/10.5061/dryad.h6j0g4p</ext-link></mixed-citation></ref><ref id="B41"><mixed-citation xmlns:xlink="http://www.w3.org/1999/xlink" xlink:type="simple">
          <person-group><name name-style="western"><surname>Masuko</surname><given-names>K</given-names></name></person-group> (<year>1986</year>) <article-title>Larval hemolymph feeding – a nondestructive parental cannibalism in the primitive ant <italic><tp:taxon-name><tp:taxon-name-part taxon-name-part-type="genus">Amblyopone</tp:taxon-name-part> <tp:taxon-name-part taxon-name-part-type="species">silvestrii</tp:taxon-name-part></tp:taxon-name></italic> Wheeler (<tp:taxon-name><tp:taxon-name-part taxon-name-part-type="order">Hymenoptera</tp:taxon-name-part></tp:taxon-name>, <tp:taxon-name><tp:taxon-name-part taxon-name-part-type="family">Formicidae</tp:taxon-name-part></tp:taxon-name>).</article-title> <source>Behavioral Ecology and Sociobiology</source> <volume>19</volume>: <fpage>249</fpage>–<lpage>255</lpage>. <ext-link xlink:type="simple" ext-link-type="doi" xlink:href="10.1007/bf00300639">https://doi.org/10.1007/bf00300639</ext-link></mixed-citation></ref></ref-list></tp:taxon-treatment>
