# Supplementary material for: Systematics of the ant genus Proceratium Roger (Hymenoptera, Formicidae, Proceratiinae) in China – with descriptions of three new species based on micro-CT enhanced next-generation-morphology
Source: Zookeys. 2018 Jun 4;(770):137–92. doi: 10.3897/zookeys.770.24908 (PMC6041363; doi:10.3897/zookeys.770.24908)
Supplement: XML Treatment for Proceratium longigaster [file zookeys.770.24908-treatment9.xml]

<!DOCTYPE tp:taxon-treatment
  PUBLIC "-//TaxonX//DTD Taxonomic Treatment Publishing DTD v0 20100105//EN" "tax-treatment-NSO.dtd">
<tp:taxon-treatment xmlns:tp="http://www.plazi.org/taxpub"><tp:treatment-meta><kwd-group><label>Taxon classification</label><kwd><named-content xmlns:xlink="http://www.w3.org/1999/xlink" content-type="kingdom">Animalia</named-content></kwd><kwd><named-content xmlns:xlink="http://www.w3.org/1999/xlink" content-type="order">ORDO</named-content></kwd><kwd><named-content xmlns:xlink="http://www.w3.org/1999/xlink" content-type="family">FAMILIA</named-content></kwd></kwd-group><mixed-citation publication-type="journal"><person-group><name><surname>Staab</surname><given-names>Michael</given-names></name><name><surname>Garcia</surname><given-names>Francisco Hita</given-names></name><name><surname>Liu</surname><given-names>Cong</given-names></name><name><surname>Xu</surname><given-names>Zheng-Hui</given-names></name><name><surname>Economo</surname><given-names>Evan P.</given-names></name></person-group><article-title>Systematics of the ant genus <italic><tp:taxon-name><tp:taxon-name-part taxon-name-part-type="genus" reg="Proceratium">Proceratium</tp:taxon-name-part></tp:taxon-name></italic> Roger (<tp:taxon-name><tp:taxon-name-part taxon-name-part-type="order">Hymenoptera</tp:taxon-name-part></tp:taxon-name>, <tp:taxon-name><tp:taxon-name-part taxon-name-part-type="family">Formicidae</tp:taxon-name-part></tp:taxon-name>, <tp:taxon-name><tp:taxon-name-part taxon-name-part-type="subfamily">Proceratiinae</tp:taxon-name-part></tp:taxon-name>) in China – with descriptions of three new species based on <abbrev xmlns:xlink="http://www.w3.org/1999/xlink" xlink:title="X-ray microtomography" id="ABBRID0EVB" xlink:type="simple">micro-CT</abbrev> enhanced next-generation-morphology</article-title><source>Zookeys</source><day>4</day><month>6</month><year>2018</year><volume>2018</volume><issue>770</issue><fpage>137</fpage><lpage>192</lpage><pub-id pub-id-type="doi">10.3897/zookeys.770.24908</pub-id></mixed-citation></tp:treatment-meta><tp:nomenclature><tp:taxon-name>
              <tp:taxon-name-part taxon-name-part-type="genus" reg="Proceratium">Proceratium</tp:taxon-name-part>
              <tp:taxon-name-part taxon-name-part-type="species" reg="longigaster">longigaster</tp:taxon-name-part>
            </tp:taxon-name><tp:taxon-authority>Karavaiev, 1935</tp:taxon-authority><xref ref-type="fig" rid="F2">Figs 2A</xref><xref ref-type="fig" rid="F20">, 20</xref><xref ref-type="fig" rid="F21">, 21</xref><xref ref-type="fig" rid="F25">, 25</xref><tp:nomenclature-citation-list><tp:nomenclature-citation><tp:taxon-name>
                  <tp:taxon-name-part taxon-name-part-type="genus" reg="Proceratium">Proceratium</tp:taxon-name-part> <tp:taxon-name-part taxon-name-part-type="species" reg="longigaster">longigaster</tp:taxon-name-part></tp:taxon-name><comment>Karavaiev, 1935: 59 (w.), Vietnam (see also <xref ref-type="bibr" rid="B64">Xu 2000</xref>: 436, <xref ref-type="bibr" rid="B4">Baroni Urbani and de Andrade 2003</xref>: 438)</comment></tp:nomenclature-citation></tp:nomenclature-citation-list></tp:nomenclature><tp:treatment-sec sec-type="type material" id="SECID0EZGDI"><title>Type material.</title><p>
              <bold>Holotype.</bold> VIETNAM, Central Annam, close to Tourane, Bana, 1400 m asl, 30-IX.1931, leg. K. Davydov (<ext-link xmlns:xlink="http://www.w3.org/1999/xlink" ext-link-type="uri" xlink:href="http://data.antweb.org/specimen/CASENT0916806" xlink:type="simple">CASENT0916806</ext-link>, in <abbrev xmlns:xlink="http://www.w3.org/1999/xlink" content-type="institution" xlink:title="Schmalhausen Institute of Zoology, Kiev, Ukraine" id="ABBRID0EBHDI" xlink:type="simple">SIZK</abbrev>) [images examined].</p></tp:treatment-sec><tp:treatment-sec sec-type="type material" id="SECID0EGHDI"><title>Non-type material examined.</title><p>CHINA, Zhejiang Province, Gutianshan National Nature Reserve, ca. 30 km NW of Kaihua, <named-content xmlns:xlink="http://www.w3.org/1999/xlink" content-type="dwc:verbatimCoordinates" xlink:type="simple"><named-content content-type="geo-json" specific-use="{&#34;type&#34;:&#34;Point&#34;,&#34;coordinates&#34;:[118.142778,29.250833]}" id="NCID0EPHDI" xlink:type="simple">29°15'3"N, 118°8'34"E</named-content></named-content>, 890 m asl, secondary subtropical mixed forest, Winkler extraction of a rotten log, 27-IV-2015, leg. Merle Noack, all with label ‘MS1857’ (<ext-link xmlns:xlink="http://www.w3.org/1999/xlink" ext-link-type="uri" xlink:href="http://data.antweb.org/specimen/CASENT0790844" xlink:type="simple">CASENT0790844</ext-link> in <abbrev xmlns:xlink="http://www.w3.org/1999/xlink" content-type="institution" xlink:title="California Academy of Sciences, San Francisco, California, USA" id="ABBRID0EUHDI" xlink:type="simple">CASC</abbrev>; <ext-link xmlns:xlink="http://www.w3.org/1999/xlink" ext-link-type="uri" xlink:href="http://data.antweb.org/specimen/CASENT0790673" xlink:type="simple">CASENT0790673</ext-link> and <ext-link xmlns:xlink="http://www.w3.org/1999/xlink" ext-link-type="uri" xlink:href="http://data.antweb.org/specimen/CASENT0790843" xlink:type="simple">CASENT0790843</ext-link> in <abbrev xmlns:xlink="http://www.w3.org/1999/xlink" content-type="institution" xlink:title="Southwest Forestry University, Kunming, Yunnan, PR China" id="ABBRID0EZHDI" xlink:type="simple">SWFU</abbrev>; <ext-link xmlns:xlink="http://www.w3.org/1999/xlink" ext-link-type="uri" xlink:href="http://data.antweb.org/specimen/CASENT0790845" xlink:type="simple">CASENT0790845</ext-link> in <abbrev xmlns:xlink="http://www.w3.org/1999/xlink" content-type="institution" xlink:title="The Natural History Museum, London, UK" id="ABBRID0E5HDI" xlink:type="simple">BMNH</abbrev>; <ext-link xmlns:xlink="http://www.w3.org/1999/xlink" ext-link-type="uri" xlink:href="http://data.antweb.org/specimen/CASENT0790846" xlink:type="simple">CASENT0790846</ext-link> in <abbrev xmlns:xlink="http://www.w3.org/1999/xlink" content-type="institution" xlink:title="Museum für Naturkunde der Humboldt-Universität, Berlin, Germany" id="ABBRID0EDIDI" xlink:type="simple">ZMBH</abbrev>).</p></tp:treatment-sec><tp:treatment-sec sec-type="Virtual dataset" id="SECID0EIIDI"><title>Virtual dataset.</title><p>Volumetric raw data (in DICOM format), 3D rotation video (in .mp4 format, see Suppl. material <xref ref-type="supplementary-material" rid="S9">9</xref>: Video 7), still images of surface volume rendering, and 3D surface (in PLY format) of a non-type specimen (<ext-link xmlns:xlink="http://www.w3.org/1999/xlink" ext-link-type="uri" xlink:href="http://data.antweb.org/specimen/CASENT0790673" xlink:type="simple">CASENT0790673</ext-link>) in addition to montage photos illustrating head in full-face view, profile and dorsal views of the body. The data is deposited at Dryad (<xref ref-type="bibr" rid="B60">Staab et al. 2018</xref>, <ext-link xmlns:xlink="http://www.w3.org/1999/xlink" xlink:type="simple" ext-link-type="doi" xlink:href="10.5061/dryad.h6j0g4p">http://dx.doi.org/10.5061/dryad.h6j0g4p)</ext-link> and can be freely accessed as virtual representation of the species. In addition to the data at Dryad, we also provide a freely accessible 3D surface model at Sketchfab (<ext-link xmlns:xlink="http://www.w3.org/1999/xlink" xlink:type="simple" ext-link-type="uri" xlink:href="https://skfb.ly/6txOA">https://skfb.ly/6txOA</ext-link>).</p></tp:treatment-sec><tp:treatment-sec sec-type="diagnosis" id="SECID0EAJDI"><title>Diagnosis.</title><p>
              <italic><tp:taxon-name><tp:taxon-name-part taxon-name-part-type="genus" reg="Proceratium">Proceratium</tp:taxon-name-part> <tp:taxon-name-part taxon-name-part-type="species" reg="longigaster">longigaster</tp:taxon-name-part></tp:taxon-name></italic> differs from the other east Asian members of the <italic><tp:taxon-name><tp:taxon-name-part taxon-name-part-type="genus" reg="Proceratium">P.</tp:taxon-name-part> <tp:taxon-name-part taxon-name-part-type="species" reg="silaceum">silaceum</tp:taxon-name-part></tp:taxon-name></italic> clade by the following character combination: medium-sized species (<abbrev xmlns:xlink="http://www.w3.org/1999/xlink" xlink:title="Weber’s length" id="ABBRID0E3JDI" xlink:type="simple">WL</abbrev> 0.75–0.89); sides of head slightly convex, broadest directly above the level of eyes; anterior clypeal margin not protruding and slightly notched; frontal carinae well developed and widely separated, with large lamellae that extend laterally above the antennal insertions and reach posteriorly about half the distance to the level of eyes; frontal furrow strongly developed; petiole squamiform; in profile, narrowing dorsally, the base clearly broader than the apex; in dorsal view, relatively wide (<abbrev xmlns:xlink="http://www.w3.org/1999/xlink" xlink:title="Dorsal petiole index" id="ABBRID0EAKDI" xlink:type="simple">DPeI</abbrev> ≥155); subpetiolar process developed, subtriangular, directing backwards and relatively acute; sculpture deeply impressed, on abdominal segment III irregularly granular to reticulate (more so on dorsum); very hairy species; in addition to dense pubescence, many appressed to erect hairs present on entire body; abundant, long appressed, shaggy hairs project from <abbrev xmlns:xlink="http://www.w3.org/1999/xlink" xlink:title="Abdominal tergum III length" id="ABBRID0EEKDI" xlink:type="simple">LT3</abbrev> distinctly over the constriction between <abbrev xmlns:xlink="http://www.w3.org/1999/xlink" xlink:title="Abdominal tergum III length" id="ABBRID0EIKDI" xlink:type="simple">LT3</abbrev> and <abbrev xmlns:xlink="http://www.w3.org/1999/xlink" xlink:title="Abdominal tergum IV length" id="ABBRID0EMKDI" xlink:type="simple">LT4</abbrev>.</p><fig id="F20" position="float" orientation="portrait"><label>Figure 20.</label><caption><p>
                  <italic><tp:taxon-name><tp:taxon-name-part taxon-name-part-type="genus" reg="Proceratium">Proceratium</tp:taxon-name-part> <tp:taxon-name-part taxon-name-part-type="species" reg="longigaster">longigaster</tp:taxon-name-part></tp:taxon-name></italic> non-type worker (<ext-link xmlns:xlink="http://www.w3.org/1999/xlink" ext-link-type="uri" xlink:href="http://data.antweb.org/specimen/CASENT0790673" xlink:type="simple">CASENT0790673</ext-link>). <bold>A</bold> Body in profile <bold>B</bold> Body in dorsal view <bold>C</bold> Head in full-face view.</p></caption><graphic xmlns:xlink="http://www.w3.org/1999/xlink" xlink:href="zookeys-770-137-g020.jpg" position="float" orientation="portrait" xlink:type="simple" id="oo_214851.jpg"/></fig><fig id="F21" position="float" orientation="portrait"><label>Figure 21.</label><caption><p>Still images from surface display volume renderings of 3D model of <italic><tp:taxon-name><tp:taxon-name-part taxon-name-part-type="genus" reg="Proceratium">Proceratium</tp:taxon-name-part> <tp:taxon-name-part taxon-name-part-type="species" reg="longigaster">longigaster</tp:taxon-name-part></tp:taxon-name></italic> non-type worker (<ext-link xmlns:xlink="http://www.w3.org/1999/xlink" ext-link-type="uri" xlink:href="http://data.antweb.org/specimen/CASENT0790673" xlink:type="simple">CASENT0790673</ext-link>). <bold>A</bold> Body in profile <bold>B</bold> Body in dorsal view <bold>C</bold> Head in dorsal view <bold>D</bold> Head in anterodorsal view <bold>E</bold> Head in anterior view <bold>F</bold> Head in ventral view <bold>G</bold> Head in profile <bold>H</bold> Mesosoma in profile <bold>I</bold> Mesosoma in dorsal view <bold>J</bold> Propodeum in posterodorsal view <bold>K</bold> Abdominal segment II and parts of III in profile <bold>L</bold> Abdominal segment II and parts of III in dorsal view <bold>M</bold> Abdominal segments II–VII in profile <bold>N</bold> Abdominal segment III and parts of II and IV in dorsal view <bold>O</bold> Abdominal segments II–VII in ventral view.</p></caption><graphic xmlns:xlink="http://www.w3.org/1999/xlink" xlink:href="zookeys-770-137-g021.jpg" position="float" orientation="portrait" xlink:type="simple" id="oo_214852.jpg"/></fig></tp:treatment-sec><tp:treatment-sec sec-type="description" id="SECID0EENDI"><title>Worker measurements.</title><p>
              <bold>(n=5).</bold> <abbrev xmlns:xlink="http://www.w3.org/1999/xlink" xlink:title="Total body length" id="ABBRID0EMNDI" xlink:type="simple">TL</abbrev> 2.66–3.10; <abbrev xmlns:xlink="http://www.w3.org/1999/xlink" xlink:title="Eye length" id="ABBRID0EQNDI" xlink:type="simple">EL</abbrev> 0.03–0.04; <abbrev xmlns:xlink="http://www.w3.org/1999/xlink" xlink:title="Scape length" id="ABBRID0EUNDI" xlink:type="simple">SL</abbrev> 0.42–0.46; <abbrev xmlns:xlink="http://www.w3.org/1999/xlink" xlink:title="Head length" id="ABBRID0EYNDI" xlink:type="simple">HL</abbrev> 0.65–0.70; <abbrev xmlns:xlink="http://www.w3.org/1999/xlink" xlink:title="Head length with mandibles" id="ABBRID0E3NDI" xlink:type="simple">HLM</abbrev> 0.71–0.92; <abbrev xmlns:xlink="http://www.w3.org/1999/xlink" xlink:title="Head width" id="ABBRID0EAODI" xlink:type="simple">HW</abbrev> 0.60–0.66; <abbrev xmlns:xlink="http://www.w3.org/1999/xlink" xlink:title="Weber’s length" id="ABBRID0EEODI" xlink:type="simple">WL</abbrev> 0.75–0.89; <abbrev xmlns:xlink="http://www.w3.org/1999/xlink" xlink:title="Metafemur length" id="ABBRID0EIODI" xlink:type="simple">MFeL</abbrev> 0.43–0.54; <abbrev xmlns:xlink="http://www.w3.org/1999/xlink" xlink:title="Metatibia length" id="ABBRID0EMODI" xlink:type="simple">MTiL</abbrev> 0.35–0.42; <abbrev xmlns:xlink="http://www.w3.org/1999/xlink" xlink:title="Metabasitarsus length" id="ABBRID0EQODI" xlink:type="simple">MBaL</abbrev> 0.26–0.29; <abbrev xmlns:xlink="http://www.w3.org/1999/xlink" xlink:title="Petiolar length" id="ABBRID0EUODI" xlink:type="simple">PeL</abbrev> 0.20–0.22; <abbrev xmlns:xlink="http://www.w3.org/1999/xlink" xlink:title="Petiolar width" id="ABBRID0EYODI" xlink:type="simple">PeW</abbrev> 0.31–0.34; <abbrev xmlns:xlink="http://www.w3.org/1999/xlink" xlink:title="Abdominal tergum III length" id="ABBRID0E3ODI" xlink:type="simple">LT3</abbrev> 0.43–0.49; <abbrev xmlns:xlink="http://www.w3.org/1999/xlink" xlink:title="Abdominal sternum IV length" id="ABBRID0EAPDI" xlink:type="simple">LS4</abbrev> 0.28–0.30; <abbrev xmlns:xlink="http://www.w3.org/1999/xlink" xlink:title="Abdominal tergum IV length" id="ABBRID0EEPDI" xlink:type="simple">LT4</abbrev> 0.56–0.63; <abbrev xmlns:xlink="http://www.w3.org/1999/xlink" xlink:title="Ocular index" id="ABBRID0EIPDI" xlink:type="simple">OI</abbrev> 5; <abbrev xmlns:xlink="http://www.w3.org/1999/xlink" xlink:title="Cephalic index" id="ABBRID0EMPDI" xlink:type="simple">CI</abbrev> 92–98; <abbrev xmlns:xlink="http://www.w3.org/1999/xlink" xlink:title="Scape index" id="ABBRID0EQPDI" xlink:type="simple">SI</abbrev> 65–66; <abbrev xmlns:xlink="http://www.w3.org/1999/xlink" xlink:title="etafemur length index" id="ABBRID0EUPDI" xlink:type="simple">MFeI</abbrev> 71–83; MTiI 58–65; <abbrev xmlns:xlink="http://www.w3.org/1999/xlink" xlink:title="Metabasitarsus length index" id="ABBRID0EYPDI" xlink:type="simple">MBaI</abbrev> 42–45; <abbrev xmlns:xlink="http://www.w3.org/1999/xlink" xlink:title="Dorsal petiole index" id="ABBRID0E3PDI" xlink:type="simple">DPeI</abbrev> 155–157; <abbrev xmlns:xlink="http://www.w3.org/1999/xlink" xlink:title="Gastral reflexion index" id="ABBRID0EAQDI" xlink:type="simple">IGR</abbrev> 0.47–0.50; <abbrev xmlns:xlink="http://www.w3.org/1999/xlink" xlink:title="Abdominal segment index" id="ABBRID0EEQDI" xlink:type="simple">ASI</abbrev> 123–138.</p></tp:treatment-sec><tp:treatment-sec sec-type="distribution" id="SECID0EIQDI"><title>Distribution and ecology.</title><p>The type locality is at ca. 1400 m asl in the Bà Nà hills close to Đà Nẵng city (referred to as Tourane in the original description), central Vietnam. The species is also known form Nangongshan Mountain, Mengla County, Yunnan Province (<xref ref-type="bibr" rid="B64">Xu 2000</xref>) (1525 m asl) and from Hunan Province (<xref ref-type="bibr" rid="B28">Guénard and Dunn 2012</xref>). In the places where it is known, specimens were collected from the ground in evergreen broadleaved forest. The new record from the Gutianshan National Nature Reserve, Zhejiang Province, is no exception in being from the same forest type albeit at lower elevation (890 m asl) and marks the easternmost distribution of the species. Thus, <italic><tp:taxon-name><tp:taxon-name-part taxon-name-part-type="genus" reg="Proceratium">P.</tp:taxon-name-part> <tp:taxon-name-part taxon-name-part-type="species" reg="longigaster">longigaster</tp:taxon-name-part></tp:taxon-name></italic> seems to be widespread in suitable forest habitats in south and east China and adjacent countries. No direct observations of biology and natural history are available.</p></tp:treatment-sec><tp:treatment-sec sec-type="Taxonomic notes" id="SECID0EBRDI"><title>Taxonomic notes.</title><p>This is a poorly known species. Since the single type specimen was not available for examination, <xref ref-type="bibr" rid="B4">Baroni Urbani and de Andrade (2003)</xref> were unable to formally treat it in their monograph. <xref ref-type="bibr" rid="B36">Karavaiev’s (1935)</xref> type specimen is lodged in the Schmalhausen Institute of Zoology (Kiev, Ukraine) and cannot be obtained as a loan. Fortunately, though, it has recently been imaged and the montage photos are available on AntWeb (<ext-link xmlns:xlink="http://www.w3.org/1999/xlink" ext-link-type="uri" xlink:href="http://data.antweb.org/specimen/CASENT0916806" xlink:type="simple">CASENT0916806</ext-link>). Our new specimens agree with the type and the accounts of <xref ref-type="bibr" rid="B64">Xu (2000)</xref>. Thus, with a note of caution, we feel confident enough to treat the specimens from Zhejiang Province as <italic><tp:taxon-name><tp:taxon-name-part taxon-name-part-type="genus" reg="Proceratium">P.</tp:taxon-name-part> <tp:taxon-name-part taxon-name-part-type="species" reg="longigaster">longigaster</tp:taxon-name-part></tp:taxon-name></italic>.</p><p>The only other <italic><tp:taxon-name><tp:taxon-name-part taxon-name-part-type="genus" reg="Proceratium">P.</tp:taxon-name-part> <tp:taxon-name-part taxon-name-part-type="species" reg="silaceum">silaceum</tp:taxon-name-part></tp:taxon-name></italic> clade species known from China and east Asia is <italic><tp:taxon-name><tp:taxon-name-part taxon-name-part-type="genus" reg="Proceratium">P.</tp:taxon-name-part> <tp:taxon-name-part taxon-name-part-type="species" reg="japonicum">japonicum</tp:taxon-name-part></tp:taxon-name></italic>, from which <italic><tp:taxon-name><tp:taxon-name-part taxon-name-part-type="genus" reg="Proceratium">P.</tp:taxon-name-part> <tp:taxon-name-part taxon-name-part-type="species" reg="longigaster">longigaster</tp:taxon-name-part></tp:taxon-name></italic> can be separated by the shape of the petiolar node, the frontal carinae, and the pilosity, among other characters (see the accounts for <italic><tp:taxon-name><tp:taxon-name-part taxon-name-part-type="genus" reg="Proceratium">P.</tp:taxon-name-part> <tp:taxon-name-part taxon-name-part-type="species" reg="japonicum">japonicum</tp:taxon-name-part></tp:taxon-name></italic> above).</p></tp:treatment-sec><tp:treatment-sec><!--Section generated to contain objects referenced in tp:taxon-treatment.--><fig id="F2" position="float" orientation="portrait"><label>Figure 2.</label><caption><p>Petiole, abdominal segment III and anterior portion of abdominal segment IV in profile view. <bold>A</bold> <italic><tp:taxon-name><tp:taxon-name-part taxon-name-part-type="genus" reg="Proceratium">P.</tp:taxon-name-part> <tp:taxon-name-part taxon-name-part-type="species" reg="longigaster">longigaster</tp:taxon-name-part></tp:taxon-name></italic> (<ext-link xmlns:xlink="http://www.w3.org/1999/xlink" ext-link-type="uri" xlink:href="http://data.antweb.org/specimen/CASENT0790673" xlink:type="simple">CASENT0790673</ext-link>) <bold>B</bold> <italic><tp:taxon-name><tp:taxon-name-part taxon-name-part-type="genus" reg="Proceratium">P.</tp:taxon-name-part> <tp:taxon-name-part taxon-name-part-type="species" reg="japonicum">japonicum</tp:taxon-name-part></tp:taxon-name></italic> (<ext-link xmlns:xlink="http://www.w3.org/1999/xlink" ext-link-type="uri" xlink:href="http://data.antweb.org/specimen/CASENT0790834" xlink:type="simple">CASENT0790834</ext-link>).</p></caption><graphic xmlns:xlink="http://www.w3.org/1999/xlink" xlink:href="zookeys-770-137-g002.jpg" position="float" orientation="portrait" xlink:type="simple" id="oo_214833.jpg"/></fig><fig id="F25" position="float" orientation="portrait"><label>Figure 25.</label><caption><p>Maps of China (country is shown in dark grey with highlighted country and province borders) and South East Asia displaying known species distribution ranges (in green) of <italic><tp:taxon-name><tp:taxon-name-part taxon-name-part-type="genus" reg="Proceratium">P.</tp:taxon-name-part> <tp:taxon-name-part taxon-name-part-type="species" reg="longigaster">longigaster</tp:taxon-name-part></tp:taxon-name></italic>, <italic><tp:taxon-name><tp:taxon-name-part taxon-name-part-type="genus" reg="Proceratium">P.</tp:taxon-name-part> <tp:taxon-name-part taxon-name-part-type="species" reg="longmenense">longmenense</tp:taxon-name-part></tp:taxon-name></italic>, <italic><tp:taxon-name><tp:taxon-name-part taxon-name-part-type="genus" reg="Proceratium">P.</tp:taxon-name-part> <tp:taxon-name-part taxon-name-part-type="species" reg="shohei">shohei</tp:taxon-name-part></tp:taxon-name></italic>, and <italic><tp:taxon-name><tp:taxon-name-part taxon-name-part-type="genus" reg="Proceratium">P.</tp:taxon-name-part> <tp:taxon-name-part taxon-name-part-type="species" reg="zhaoi">zhaoi</tp:taxon-name-part></tp:taxon-name></italic>.</p></caption><graphic xmlns:xlink="http://www.w3.org/1999/xlink" xlink:href="zookeys-770-137-g025.jpg" position="float" orientation="portrait" xlink:type="simple" id="oo_214856.jpg"/></fig><supplementary-material xmlns:xlink="http://www.w3.org/1999/xlink" id="S9" position="float" orientation="portrait" xlink:type="simple"><label>Supplementary material 9</label><caption><p>Video 7</p></caption><p>Data type: (Video file (.mp4))</p><p>Explanation note: <italic><tp:taxon-name><tp:taxon-name-part taxon-name-part-type="genus" reg="Proceratium">Proceratium</tp:taxon-name-part> <tp:taxon-name-part taxon-name-part-type="species" reg="longigaster">longigaster</tp:taxon-name-part></tp:taxon-name></italic> non-type worker (<ext-link ext-link-type="uri" xlink:href="http://data.antweb.org/specimen/CASENT0790673" xlink:type="simple">CASENT0790673</ext-link>). 3D rotation video based on volumetric surface rendering of full body.</p><media xlink:href="zookeys-770-137-s009.mp4" mimetype="unknown" mime-subtype="unknown" position="float" orientation="portrait" xlink:type="simple" id="oo_214865.mp4"/><permissions><license license-type="creative-commons-attribution" xlink:href="http://creativecommons.org/licenses/by/4.0/" xlink:type="simple"><license-p>This is an open access article distributed under the terms of the Creative Commons Attribution License (CC BY 4.0), which permits unrestricted use, distribution, and reproduction in any medium, provided the original author and source are credited.</license-p></license></permissions><attrib specific-use="authors">Author: Francisco Hita Garcia</attrib></supplementary-material></tp:treatment-sec><ref-list><ref id="B64"><mixed-citation xmlns:xlink="http://www.w3.org/1999/xlink" xlink:type="simple">
          <person-group><name name-style="western"><surname>Xu</surname><given-names>Z-H</given-names></name></person-group> (<year>2000</year>) <article-title>A systematic study of the ant genus <italic><tp:taxon-name><tp:taxon-name-part taxon-name-part-type="genus">Proceratium</tp:taxon-name-part></tp:taxon-name></italic> Roger from China (<tp:taxon-name><tp:taxon-name-part taxon-name-part-type="order">Hymenoptera</tp:taxon-name-part></tp:taxon-name>: <tp:taxon-name><tp:taxon-name-part taxon-name-part-type="family">Formicidae</tp:taxon-name-part></tp:taxon-name>).</article-title> <source>Acta Zootaxonomica Sinica</source> <volume>25</volume>: <fpage>434</fpage>–<lpage>437</lpage>.</mixed-citation></ref><ref id="B4"><mixed-citation xmlns:xlink="http://www.w3.org/1999/xlink" xlink:type="simple">
          <person-group><name name-style="western"><surname>Baroni Urbani</surname><given-names>C</given-names></name><name name-style="western"><surname>de Andrade</surname><given-names>ML</given-names></name></person-group> (<year>2003</year>) <article-title>The ant genus <italic><tp:taxon-name><tp:taxon-name-part taxon-name-part-type="genus">Proceratium</tp:taxon-name-part></tp:taxon-name></italic> in the extant and fossil record (<tp:taxon-name><tp:taxon-name-part taxon-name-part-type="order">Hymenoptera</tp:taxon-name-part></tp:taxon-name>: <tp:taxon-name><tp:taxon-name-part taxon-name-part-type="family">Formicidae</tp:taxon-name-part></tp:taxon-name>).</article-title> <source>Museo Regionale di Scienze Naturali Monografie (Turin)</source> <volume>36</volume>: <fpage>1</fpage>–<lpage>492</lpage>.</mixed-citation></ref><ref id="B60"><mixed-citation xmlns:xlink="http://www.w3.org/1999/xlink" xlink:type="simple">
          <person-group><name name-style="western"><surname>Staab</surname><given-names>M</given-names></name><name name-style="western"><surname>Hita Garcia</surname><given-names>F</given-names></name><name name-style="western"><surname>Liu</surname><given-names>C</given-names></name><name name-style="western"><surname>Xu</surname><given-names>Z-H</given-names></name><name name-style="western"><surname>Economo</surname><given-names>EP</given-names></name></person-group> (<year>2018</year>) Data from: Systematics of the ant genus <italic><tp:taxon-name><tp:taxon-name-part taxon-name-part-type="genus">Proceratium</tp:taxon-name-part></tp:taxon-name></italic> Roger (<tp:taxon-name><tp:taxon-name-part taxon-name-part-type="order">Hymenoptera</tp:taxon-name-part></tp:taxon-name>, <tp:taxon-name><tp:taxon-name-part taxon-name-part-type="family">Formicidae</tp:taxon-name-part></tp:taxon-name>, <tp:taxon-name><tp:taxon-name-part taxon-name-part-type="subfamily">Proceratiinae</tp:taxon-name-part></tp:taxon-name>) in China – with descriptions of three new species based on micro-CT enhanced next-generation-morphology. Dryad Digital Repository. <ext-link xlink:type="simple" ext-link-type="doi" xlink:href="10.5061/dryad.h6j0g4p">https://doi.org/10.5061/dryad.h6j0g4p</ext-link></mixed-citation></ref><ref id="B28"><mixed-citation xmlns:xlink="http://www.w3.org/1999/xlink" xlink:type="simple">
          <person-group><name name-style="western"><surname>Guénard</surname><given-names>B</given-names></name><name name-style="western"><surname>Dunn</surname><given-names>RR</given-names></name></person-group> (<year>2012</year>) <article-title>A checklist of the ants of China.</article-title> <source>Zootaxa</source> <volume>3558</volume>: <fpage>1</fpage>–<lpage>77</lpage>.</mixed-citation></ref><ref id="B36"><mixed-citation xmlns:xlink="http://www.w3.org/1999/xlink" xlink:type="simple">
          <person-group><name name-style="western"><surname>Karavaiev</surname><given-names>W</given-names></name></person-group> (<year>1935</year>) <article-title>Neue Ameisen aus dem Indo-Australischen Gebiet nebst Revision einiger Formen.</article-title> <source>Treubia</source> <volume>15</volume>: <fpage>57</fpage>–<lpage>117</lpage>. [In German]</mixed-citation></ref></ref-list></tp:taxon-treatment>
