# Supplementary material for: Systematics of the ant genus Proceratium Roger (Hymenoptera, Formicidae, Proceratiinae) in China – with descriptions of three new species based on micro-CT enhanced next-generation-morphology
Source: Zookeys. 2018 Jun 4;(770):137–92. doi: 10.3897/zookeys.770.24908 (PMC6041363; doi:10.3897/zookeys.770.24908)
Supplement: XML Treatment for Proceratium stictum [file zookeys.770.24908-treatment10.xml]

<!DOCTYPE tp:taxon-treatment
  PUBLIC "-//TaxonX//DTD Taxonomic Treatment Publishing DTD v0 20100105//EN" "tax-treatment-NSO.dtd">
<tp:taxon-treatment xmlns:tp="http://www.plazi.org/taxpub"><tp:treatment-meta><kwd-group><label>Taxon classification</label><kwd><named-content xmlns:xlink="http://www.w3.org/1999/xlink" content-type="kingdom">Animalia</named-content></kwd><kwd><named-content xmlns:xlink="http://www.w3.org/1999/xlink" content-type="order">ORDO</named-content></kwd><kwd><named-content xmlns:xlink="http://www.w3.org/1999/xlink" content-type="family">FAMILIA</named-content></kwd></kwd-group><mixed-citation publication-type="journal"><person-group><name><surname>Staab</surname><given-names>Michael</given-names></name><name><surname>Garcia</surname><given-names>Francisco Hita</given-names></name><name><surname>Liu</surname><given-names>Cong</given-names></name><name><surname>Xu</surname><given-names>Zheng-Hui</given-names></name><name><surname>Economo</surname><given-names>Evan P.</given-names></name></person-group><article-title>Systematics of the ant genus <italic><tp:taxon-name><tp:taxon-name-part taxon-name-part-type="genus" reg="Proceratium">Proceratium</tp:taxon-name-part></tp:taxon-name></italic> Roger (<tp:taxon-name><tp:taxon-name-part taxon-name-part-type="order">Hymenoptera</tp:taxon-name-part></tp:taxon-name>, <tp:taxon-name><tp:taxon-name-part taxon-name-part-type="family">Formicidae</tp:taxon-name-part></tp:taxon-name>, <tp:taxon-name><tp:taxon-name-part taxon-name-part-type="subfamily">Proceratiinae</tp:taxon-name-part></tp:taxon-name>) in China – with descriptions of three new species based on <abbrev xmlns:xlink="http://www.w3.org/1999/xlink" xlink:title="X-ray microtomography" id="ABBRID0EVB" xlink:type="simple">micro-CT</abbrev> enhanced next-generation-morphology</article-title><source>Zookeys</source><day>4</day><month>6</month><year>2018</year><volume>2018</volume><issue>770</issue><fpage>137</fpage><lpage>192</lpage><pub-id pub-id-type="doi">10.3897/zookeys.770.24908</pub-id></mixed-citation></tp:treatment-meta><tp:nomenclature><tp:taxon-name>
              <tp:taxon-name-part taxon-name-part-type="genus" reg="Proceratium">Proceratium</tp:taxon-name-part>
              <tp:taxon-name-part taxon-name-part-type="species" reg="stictum">stictum</tp:taxon-name-part>
            </tp:taxon-name><tp:taxon-authority>clade</tp:taxon-authority></tp:nomenclature><tp:treatment-sec sec-type="Definition" id="SECID0EPUDI"><title>Definition.</title><p>Worker of this clade can be separated from all other <italic><tp:taxon-name><tp:taxon-name-part taxon-name-part-type="genus" reg="Proceratium">Proceratium</tp:taxon-name-part></tp:taxon-name></italic> by the combination of calcar of strigil with a basal spine and clypeus distinctly and broadly notched (definition follows <xref ref-type="bibr" rid="B4">Baroni Urbani and de Andrade 2003</xref>).</p></tp:treatment-sec><tp:treatment-sec sec-type="comments" id="SECID0EAVDI"><title>Comments.</title><p>This is an exclusively tropical clade with species occurring in Africa, Australia, Madagascar, the Mascarene Islands, Mesoamerica, and tropical southeast Asia. Eleven extant species are known, of which <italic><tp:taxon-name><tp:taxon-name-part taxon-name-part-type="genus" reg="Proceratium">P.</tp:taxon-name-part> <tp:taxon-name-part taxon-name-part-type="species" reg="deelemani">deelemani</tp:taxon-name-part></tp:taxon-name></italic> Perrault, 1981, <italic><tp:taxon-name><tp:taxon-name-part taxon-name-part-type="genus" reg="Proceratium">P.</tp:taxon-name-part> <tp:taxon-name-part taxon-name-part-type="species" reg="foveolatum">foveolatum</tp:taxon-name-part></tp:taxon-name></italic> Baroni Urbani &amp; de Andrade, 2003, <italic><tp:taxon-name><tp:taxon-name-part taxon-name-part-type="genus" reg="Proceratium">P.</tp:taxon-name-part> <tp:taxon-name-part taxon-name-part-type="species" reg="stictum">stictum</tp:taxon-name-part></tp:taxon-name></italic> Brown, 1958, and the newly described <italic><tp:taxon-name><tp:taxon-name-part taxon-name-part-type="genus" reg="Proceratium">P.</tp:taxon-name-part> <tp:taxon-name-part taxon-name-part-type="species" reg="shohei">shohei</tp:taxon-name-part></tp:taxon-name></italic> are known from the oriental zoogeographic region. <italic><tp:taxon-name><tp:taxon-name-part taxon-name-part-type="genus" reg="Proceratium">Proceratium</tp:taxon-name-part> <tp:taxon-name-part taxon-name-part-type="species" reg="shohei">shohei</tp:taxon-name-part></tp:taxon-name></italic> is the only species known from China.</p></tp:treatment-sec><ref-list><ref id="B4"><mixed-citation xmlns:xlink="http://www.w3.org/1999/xlink" xlink:type="simple">
          <person-group><name name-style="western"><surname>Baroni Urbani</surname><given-names>C</given-names></name><name name-style="western"><surname>de Andrade</surname><given-names>ML</given-names></name></person-group> (<year>2003</year>) <article-title>The ant genus <italic><tp:taxon-name><tp:taxon-name-part taxon-name-part-type="genus">Proceratium</tp:taxon-name-part></tp:taxon-name></italic> in the extant and fossil record (<tp:taxon-name><tp:taxon-name-part taxon-name-part-type="order">Hymenoptera</tp:taxon-name-part></tp:taxon-name>: <tp:taxon-name><tp:taxon-name-part taxon-name-part-type="family">Formicidae</tp:taxon-name-part></tp:taxon-name>).</article-title> <source>Museo Regionale di Scienze Naturali Monografie (Turin)</source> <volume>36</volume>: <fpage>1</fpage>–<lpage>492</lpage>.</mixed-citation></ref></ref-list></tp:taxon-treatment>
