# Supplementary material for: Systematics of the ant genus Proceratium Roger (Hymenoptera, Formicidae, Proceratiinae) in China – with descriptions of three new species based on micro-CT enhanced next-generation-morphology
Source: Zookeys. 2018 Jun 4;(770):137–92. doi: 10.3897/zookeys.770.24908 (PMC6041363; doi:10.3897/zookeys.770.24908)
Supplement: XML Treatment for Proceratium shohei [file zookeys.770.24908-treatment11.xml]

<!DOCTYPE tp:taxon-treatment
  PUBLIC "-//TaxonX//DTD Taxonomic Treatment Publishing DTD v0 20100105//EN" "tax-treatment-NSO.dtd">
<tp:taxon-treatment xmlns:tp="http://www.plazi.org/taxpub"><tp:treatment-meta><kwd-group><label>Taxon classification</label><kwd><named-content xmlns:xlink="http://www.w3.org/1999/xlink" content-type="kingdom">Animalia</named-content></kwd><kwd><named-content xmlns:xlink="http://www.w3.org/1999/xlink" content-type="order">ORDO</named-content></kwd><kwd><named-content xmlns:xlink="http://www.w3.org/1999/xlink" content-type="family">FAMILIA</named-content></kwd></kwd-group><mixed-citation publication-type="journal"><person-group><name><surname>Staab</surname><given-names>Michael</given-names></name><name><surname>Garcia</surname><given-names>Francisco Hita</given-names></name><name><surname>Liu</surname><given-names>Cong</given-names></name><name><surname>Xu</surname><given-names>Zheng-Hui</given-names></name><name><surname>Economo</surname><given-names>Evan P.</given-names></name></person-group><article-title>Systematics of the ant genus <italic><tp:taxon-name><tp:taxon-name-part taxon-name-part-type="genus" reg="Proceratium">Proceratium</tp:taxon-name-part></tp:taxon-name></italic> Roger (<tp:taxon-name><tp:taxon-name-part taxon-name-part-type="order">Hymenoptera</tp:taxon-name-part></tp:taxon-name>, <tp:taxon-name><tp:taxon-name-part taxon-name-part-type="family">Formicidae</tp:taxon-name-part></tp:taxon-name>, <tp:taxon-name><tp:taxon-name-part taxon-name-part-type="subfamily">Proceratiinae</tp:taxon-name-part></tp:taxon-name>) in China – with descriptions of three new species based on <abbrev xmlns:xlink="http://www.w3.org/1999/xlink" xlink:title="X-ray microtomography" id="ABBRID0EVB" xlink:type="simple">micro-CT</abbrev> enhanced next-generation-morphology</article-title><source>Zookeys</source><day>4</day><month>6</month><year>2018</year><volume>2018</volume><issue>770</issue><fpage>137</fpage><lpage>192</lpage><pub-id pub-id-type="doi">10.3897/zookeys.770.24908</pub-id></mixed-citation></tp:treatment-meta><tp:nomenclature><tp:taxon-name>
              <tp:taxon-name-part taxon-name-part-type="genus" reg="Proceratium">Proceratium</tp:taxon-name-part>
              <tp:taxon-name-part taxon-name-part-type="species" reg="shohei">shohei</tp:taxon-name-part>
              <object-id xmlns:xlink="http://www.w3.org/1999/xlink" content-type="zoobank" xlink:type="simple">http://zoobank.org/09C9335F-C01F-4B6A-B289-1E6B9611E96F</object-id>
            </tp:taxon-name><tp:taxon-authority>Staab, Xu &amp; Hita Garcia</tp:taxon-authority><tp:taxon-status xmlns:xlink="http://www.w3.org/1999/xlink" xlink:type="simple">sp. n.</tp:taxon-status><xref ref-type="fig" rid="F3">Figs 3A</xref><xref ref-type="fig" rid="F3">, 3C</xref><xref ref-type="fig" rid="F22">, 22</xref><xref ref-type="fig" rid="F23">, 23</xref><xref ref-type="fig" rid="F25">, 25</xref></tp:nomenclature><tp:treatment-sec sec-type="type material" id="SECID0E1YDI"><title>Type material.</title><p>
              <bold>Holotype.</bold> Pinned worker from CHINA, Yunnan Province, Xishuangbanna, Kilometer 55 station, <named-content xmlns:xlink="http://www.w3.org/1999/xlink" content-type="dwc:verbatimCoordinates" xlink:type="simple"><named-content content-type="geo-json" specific-use="{&#34;type&#34;:&#34;Point&#34;,&#34;coordinates&#34;:[101.202000,21.964000]}" id="NCID0EFZDI" xlink:type="simple">21.964°N / 101.202°E</named-content></named-content>, 820 m asl, rain forest, Winkler leaf litter extraction, 13-VI-2013, leg. Benoit Guénard, Benjamin Blanchard &amp; Cong Liu, label ‘#05121’ (<ext-link xmlns:xlink="http://www.w3.org/1999/xlink" ext-link-type="uri" xlink:href="http://data.antweb.org/specimen/CASENT0717686" xlink:type="simple">CASENT0717686</ext-link>), deposited in <abbrev xmlns:xlink="http://www.w3.org/1999/xlink" content-type="institution" xlink:title="Southwest Forestry University, Kunming, Yunnan, PR China" id="ABBRID0EKZDI" xlink:type="simple">SWFU</abbrev>.</p><p>
              <bold>Cybertype.</bold> Volumetric raw data (in DICOM format), 3D rotation video (in mp4 format, see Suppl. material <xref ref-type="supplementary-material" rid="S10">10</xref>: Video 8), still images of surface volume rendering, and 3D surface (in PLY format) of the physical holotype (<ext-link xmlns:xlink="http://www.w3.org/1999/xlink" ext-link-type="uri" xlink:href="http://data.antweb.org/specimen/CASENT0717686" xlink:type="simple">CASENT0717686</ext-link>) in addition to montage photos illustrating head in full-face view, profile and dorsal views of the body. The data is deposited at Dryad (<xref ref-type="bibr" rid="B60">Staab et al. 2018</xref>, <ext-link xmlns:xlink="http://www.w3.org/1999/xlink" xlink:type="simple" ext-link-type="doi" xlink:href="10.5061/dryad.h6j0g4p">http://dx.doi.org/10.5061/dryad.h6j0g4p)</ext-link> and can be freely accessed as virtual representation of the type. In addition to the cybertype data at Dryad, we also provide a freely accessible 3D surface model of the holotype at Sketchfab (<ext-link xmlns:xlink="http://www.w3.org/1999/xlink" xlink:type="simple" ext-link-type="uri" xlink:href="https://sketchfab.com/models/0dd8217041274f268fae8897958d9b6a">https://sketchfab.com/models/0dd8217041274f268fae8897958d9b6a</ext-link>).</p></tp:treatment-sec><tp:treatment-sec sec-type="diagnosis" id="SECID0EF1DI"><title>Diagnosis.</title><p>
              <italic><tp:taxon-name><tp:taxon-name-part taxon-name-part-type="genus" reg="Proceratium">Proceratium</tp:taxon-name-part> <tp:taxon-name-part taxon-name-part-type="species" reg="shohei">shohei</tp:taxon-name-part></tp:taxon-name></italic> differs from the other oriental members of the <italic><tp:taxon-name><tp:taxon-name-part taxon-name-part-type="genus" reg="Proceratium">P.</tp:taxon-name-part> <tp:taxon-name-part taxon-name-part-type="species" reg="stictum">stictum</tp:taxon-name-part></tp:taxon-name></italic> clade by the following character combination: head broadest at the level of eyes, sides and vertex of head weakly convex, almost straight; scapes relatively long (<abbrev xmlns:xlink="http://www.w3.org/1999/xlink" xlink:title="Scape index" id="ABBRID0EB2DI" xlink:type="simple">SI</abbrev> 72); frontal carinae relatively broad and slightly convex; posterodorsal corners of propodeum with broad teeth that project over less than half of the propodeal lobes in profile; petiole in dorsal view longer than broad; petiolar node relatively compressed dorsoventrally, subpetiolar process inconspicuous, a lamellae only, without a projection; LS3 with a straight ventral outline; abdominal segment IV strongly recurved and broadly rounded, <abbrev xmlns:xlink="http://www.w3.org/1999/xlink" xlink:title="Abdominal sternum IV length" id="ABBRID0EF2DI" xlink:type="simple">LS4</abbrev> reduced (<abbrev xmlns:xlink="http://www.w3.org/1999/xlink" xlink:title="Gastral reflexion index" id="ABBRID0EJ2DI" xlink:type="simple">IGR</abbrev> not measurable); head, mesosoma, petiole, and <abbrev xmlns:xlink="http://www.w3.org/1999/xlink" xlink:title="Abdominal tergum III length" id="ABBRID0EN2DI" xlink:type="simple">LT3</abbrev> foveolate; <abbrev xmlns:xlink="http://www.w3.org/1999/xlink" xlink:title="Abdominal tergum IV length" id="ABBRID0ER2DI" xlink:type="simple">LT4</abbrev> smooth and shiny, dorsally without sculpture, laterally superficially punctured.</p><fig id="F22" position="float" orientation="portrait"><label>Figure 22.</label><caption><p>
                  <italic><tp:taxon-name><tp:taxon-name-part taxon-name-part-type="genus" reg="Proceratium">Proceratium</tp:taxon-name-part> <tp:taxon-name-part taxon-name-part-type="species" reg="shohei">shohei</tp:taxon-name-part></tp:taxon-name></italic> <bold>sp. n.</bold> holotype worker (<ext-link xmlns:xlink="http://www.w3.org/1999/xlink" ext-link-type="uri" xlink:href="http://data.antweb.org/specimen/CASENT0717686" xlink:type="simple">CASENT0717686</ext-link>). <bold>A</bold> Body in profile <bold>B</bold> Body in dorsal view <bold>C</bold> Head in full-face view.</p></caption><graphic xmlns:xlink="http://www.w3.org/1999/xlink" xlink:href="zookeys-770-137-g022.jpg" position="float" orientation="portrait" xlink:type="simple" id="oo_214853.jpg"/></fig><fig id="F23" position="float" orientation="portrait"><label>Figure 23.</label><caption><p>Still images from surface display volume renderings of 3D model of <italic><tp:taxon-name><tp:taxon-name-part taxon-name-part-type="genus" reg="Proceratium">Proceratium</tp:taxon-name-part> <tp:taxon-name-part taxon-name-part-type="species" reg="shohei">shohei</tp:taxon-name-part></tp:taxon-name></italic> <bold>sp. n.</bold> holotype worker (<ext-link xmlns:xlink="http://www.w3.org/1999/xlink" ext-link-type="uri" xlink:href="http://data.antweb.org/specimen/CASENT0717686" xlink:type="simple">CASENT0717686</ext-link>). <bold>A</bold> Body in profile <bold>B</bold> Body in dorsal view <bold>C</bold> Head in dorsal view <bold>D</bold> Head in anterodorsal view <bold>E</bold> Head in anterior view <bold>F</bold> Head in ventral view <bold>G</bold> Head in profile <bold>H</bold> Mesosoma in profile <bold>I</bold> Mesosoma in dorsal view <bold>J</bold> Propodeum in posterodorsal view <bold>K</bold> Abdominal segment II and parts of III in profile <bold>L</bold> Abdominal segment II and parts of III in dorsal view <bold>M</bold> Abdominal segments II–VII in profile <bold>N</bold> Abdominal segment III and parts of II and IV in dorsal view <bold>O</bold> Abdominal segments II–VII in ventral view.</p></caption><graphic xmlns:xlink="http://www.w3.org/1999/xlink" xlink:href="zookeys-770-137-g023.jpg" position="float" orientation="portrait" xlink:type="simple" id="oo_214854.jpg"/></fig></tp:treatment-sec><tp:treatment-sec sec-type="description" id="SECID0EN5DI"><title>Worker measurements.</title><p>
              <bold>Holotype.</bold> <abbrev xmlns:xlink="http://www.w3.org/1999/xlink" xlink:title="Total body length" id="ABBRID0EV5DI" xlink:type="simple">TL</abbrev> 4.15; <abbrev xmlns:xlink="http://www.w3.org/1999/xlink" xlink:title="Eye length" id="ABBRID0EZ5DI" xlink:type="simple">EL</abbrev> 0.09; <abbrev xmlns:xlink="http://www.w3.org/1999/xlink" xlink:title="Scape length" id="ABBRID0E45DI" xlink:type="simple">SL</abbrev> 0.71; <abbrev xmlns:xlink="http://www.w3.org/1999/xlink" xlink:title="Head length" id="ABBRID0EB6DI" xlink:type="simple">HL</abbrev> 0.99; <abbrev xmlns:xlink="http://www.w3.org/1999/xlink" xlink:title="Head length with mandibles" id="ABBRID0EF6DI" xlink:type="simple">HLM</abbrev> 1.13; <abbrev xmlns:xlink="http://www.w3.org/1999/xlink" xlink:title="Head width" id="ABBRID0EJ6DI" xlink:type="simple">HW</abbrev> 0.89; <abbrev xmlns:xlink="http://www.w3.org/1999/xlink" xlink:title="Weber’s length" id="ABBRID0EN6DI" xlink:type="simple">WL</abbrev> 1.25; <abbrev xmlns:xlink="http://www.w3.org/1999/xlink" xlink:title="Metafemur length" id="ABBRID0ER6DI" xlink:type="simple">MFeL</abbrev> 0.89; <abbrev xmlns:xlink="http://www.w3.org/1999/xlink" xlink:title="Metatibia length" id="ABBRID0EV6DI" xlink:type="simple">MTiL</abbrev> 0.71; <abbrev xmlns:xlink="http://www.w3.org/1999/xlink" xlink:title="Metabasitarsus length" id="ABBRID0EZ6DI" xlink:type="simple">MBaL</abbrev> 0.56; <abbrev xmlns:xlink="http://www.w3.org/1999/xlink" xlink:title="Petiolar length" id="ABBRID0E46DI" xlink:type="simple">PeL</abbrev> 0.47; <abbrev xmlns:xlink="http://www.w3.org/1999/xlink" xlink:title="Petiolar width" id="ABBRID0ECAAK" xlink:type="simple">PeW</abbrev> 0.44; <abbrev xmlns:xlink="http://www.w3.org/1999/xlink" xlink:title="Abdominal tergum III length" id="ABBRID0EGAAK" xlink:type="simple">LT3</abbrev> 0.64; <abbrev xmlns:xlink="http://www.w3.org/1999/xlink" xlink:title="Abdominal sternum IV length" id="ABBRID0EKAAK" xlink:type="simple">LS4</abbrev> n.a.; <abbrev xmlns:xlink="http://www.w3.org/1999/xlink" xlink:title="Abdominal tergum IV length" id="ABBRID0EOAAK" xlink:type="simple">LT4</abbrev> 0.66; <abbrev xmlns:xlink="http://www.w3.org/1999/xlink" xlink:title="Ocular index" id="ABBRID0ESAAK" xlink:type="simple">OI</abbrev> 10; <abbrev xmlns:xlink="http://www.w3.org/1999/xlink" xlink:title="Cephalic index" id="ABBRID0EWAAK" xlink:type="simple">CI</abbrev> 90; <abbrev xmlns:xlink="http://www.w3.org/1999/xlink" xlink:title="Scape index" id="ABBRID0E1AAK" xlink:type="simple">SI</abbrev> 72; <abbrev xmlns:xlink="http://www.w3.org/1999/xlink" xlink:title="etafemur length index" id="ABBRID0E5AAK" xlink:type="simple">MFeI</abbrev> 100; MTiI 80; <abbrev xmlns:xlink="http://www.w3.org/1999/xlink" xlink:title="Metabasitarsus length index" id="ABBRID0ECBAK" xlink:type="simple">MBaI</abbrev> 63; <abbrev xmlns:xlink="http://www.w3.org/1999/xlink" xlink:title="Dorsal petiole index" id="ABBRID0EGBAK" xlink:type="simple">DPeI</abbrev> 94; <abbrev xmlns:xlink="http://www.w3.org/1999/xlink" xlink:title="Gastral reflexion index" id="ABBRID0EKBAK" xlink:type="simple">IGR</abbrev> n.a.; <abbrev xmlns:xlink="http://www.w3.org/1999/xlink" xlink:title="Abdominal segment index" id="ABBRID0EOBAK" xlink:type="simple">ASI</abbrev> 103.</p></tp:treatment-sec><tp:treatment-sec sec-type="description" id="SECID0ESBAK"><title>Worker description.</title><p>In full-face view, head slightly longer than broad (<abbrev xmlns:xlink="http://www.w3.org/1999/xlink" xlink:title="Cephalic index" id="ABBRID0EYBAK" xlink:type="simple">CI</abbrev> 90), sides and vertex weakly convex, almost straight. Clypeus relatively broad, surrounding antennal insertions and protruding anteriorly, anterior clypeal margin with a distinct notch. Frontal carinae relatively short, broadly separated from each other, constantly diverging posteriorly and not covering antennal insertions, lateral expansions of frontal carinae slightly concave in full-face view; frontal area convex; frontal furrow absent. Genal carinae strongly developed; ventral face of head (gular area) concave. Eyes relatively large (<abbrev xmlns:xlink="http://www.w3.org/1999/xlink" xlink:title="Ocular index" id="ABBRID0E3BAK" xlink:type="simple">OI</abbrev> 10), consisting of one convex ommatidium, located slightly anterior to the midline of head. Antennae 12-segmented, scapes comparatively long (<abbrev xmlns:xlink="http://www.w3.org/1999/xlink" xlink:title="Scape index" id="ABBRID0EACAK" xlink:type="simple">SI</abbrev> 72), not reaching posterior head margin and thickening apically. Mandibles elongate and triangular, masticatory margin with three teeth in total, apical tooth large and acute, the other teeth smaller and decreasing in size from second to third tooth that is followed by a series of minute blunt denticles.</p><p>Mesosoma in profile convex and longer than maximum head length including mandibles. Lower mesopleurae (katepisterna) with demarcated sutures, upper mesopleurae (anepisterna), and promesonotum with inconspicuous and very shallow sutures; lower mesopleurae inflated posteriorly; posterodorsal corners of propodeum with broad teeth that project over less than half of the propodeal lobes in profile, propodeal lobes strongly developed as broadly triangular teeth protruding dorsolaterally; propodeal declivity almost vertical, slightly inclined anteriorly; in posterodorsal view, sides of propodeum separated from declivity by lamellate margins; propodeal spiracle relatively small, located above mid height; in profile, opening ellipsoid and facing posteriorly. Legs comparatively long; all tibiae with a pectinate spur; calcar of strigil with a basal spine; pretarsal claws simple; arolia present.</p><p>Petiole in dorsal view longer than broad, sides consistently diverging posteriorly, anterior border with a thick margin that is distinctly angulate on each side; in profile, petiolar node relatively compressed dorsoventrally, its anterior face slightly sloping; dorsum of node relatively flat, weakly convex; ventral face inconspicuous with a thin lamella and no projection.</p><p>In dorsal view, abdominal segment III anteriorly much broader than petiole, its sides weakly convex; abdominal sternite III extended ventrally, its outline straight, anteriomedially with a conspicuous depression marked by a broad rim. Constriction between abdominal segments III and IV deep. Abdominal segment IV very large, very strongly recurved (abdominal sternum IV reduced and <abbrev xmlns:xlink="http://www.w3.org/1999/xlink" xlink:title="Gastral reflexion index" id="ABBRID0EICAK" xlink:type="simple">IGR</abbrev> not measurable) and posteriorly rounded, with a thin lamella on its anterior border; abdominal tergum IV slightly longer than abdominal tergum III (<abbrev xmlns:xlink="http://www.w3.org/1999/xlink" xlink:title="Abdominal segment index" id="ABBRID0EMCAK" xlink:type="simple">ASI</abbrev> 103), remaining abdominal tergites and sternites inconspicuous and projecting anteriorly. Sting large and extended.</p><p>Whole body covered with dense relatively short decumbent to erect hairs; additionally significantly longer suberect to erect hairs abundant on the whole body, including legs and scapes; such hairs also present on funicular joints, but shorter and relatively thicker; dense appressed to decumbent pubescence on the funiculus only; mandibles striate; head, mesosoma, petiole, and abdominal segment III foveolate with superimposed punctures and granules, the foveae relatively deep, large, and irregular; abdominal segment IV smooth and shiny, dorsally without sculpture, laterally superficially punctured; scapes and legs densely punctured. Body color uniformly dark ferruginous-brown, antennae, legs, and abdominal segments V–VII orange brown.</p></tp:treatment-sec><tp:treatment-sec sec-type="etymology" id="SECID0ERCAK"><title>Etymology.</title><p>This species is named in honor of Dr. Shohei Suzuki (1979–2016), a Japanese marine biologist whose life was tragically lost in a diving accident while conducting coral reef research in Okinawa.</p></tp:treatment-sec><tp:treatment-sec sec-type="distribution" id="SECID0EWCAK"><title>Distribution and ecology.</title><p>No direct observations of biology and natural history are available. The type specimen was collected from rain forest leaf litter. Like many other ant species occurring in the tropical rain forest of Xishuangbanna, the species probably also occurs in adjacent countries such as Laos or Thailand.</p><fig id="F24" position="float" orientation="portrait"><label>Figure 24.</label><caption><p>Maps of China (country is shown in dark grey with highlighted country and province borders) and South East Asia displaying known species distribution ranges (in green) of <italic><tp:taxon-name><tp:taxon-name-part taxon-name-part-type="genus" reg="Proceratium">P.</tp:taxon-name-part> <tp:taxon-name-part taxon-name-part-type="species" reg="bruelheidei">bruelheidei</tp:taxon-name-part></tp:taxon-name></italic>, <italic><tp:taxon-name><tp:taxon-name-part taxon-name-part-type="genus" reg="Proceratium">P.</tp:taxon-name-part> <tp:taxon-name-part taxon-name-part-type="species" reg="itoi">itoi</tp:taxon-name-part></tp:taxon-name></italic>, <italic><tp:taxon-name><tp:taxon-name-part taxon-name-part-type="genus" reg="Proceratium">P.</tp:taxon-name-part> <tp:taxon-name-part taxon-name-part-type="species" reg="japonicum">japonicum</tp:taxon-name-part></tp:taxon-name></italic>, and <italic><tp:taxon-name><tp:taxon-name-part taxon-name-part-type="genus" reg="Proceratium">P.</tp:taxon-name-part> <tp:taxon-name-part taxon-name-part-type="species" reg="kepingmai">kepingmai</tp:taxon-name-part></tp:taxon-name></italic>.</p></caption><graphic xmlns:xlink="http://www.w3.org/1999/xlink" xlink:href="zookeys-770-137-g024.jpg" position="float" orientation="portrait" xlink:type="simple" id="oo_214855.jpg"/></fig><fig id="F25" position="float" orientation="portrait"><label>Figure 25.</label><caption><p>Maps of China (country is shown in dark grey with highlighted country and province borders) and South East Asia displaying known species distribution ranges (in green) of <italic><tp:taxon-name><tp:taxon-name-part taxon-name-part-type="genus" reg="Proceratium">P.</tp:taxon-name-part> <tp:taxon-name-part taxon-name-part-type="species" reg="longigaster">longigaster</tp:taxon-name-part></tp:taxon-name></italic>, <italic><tp:taxon-name><tp:taxon-name-part taxon-name-part-type="genus" reg="Proceratium">P.</tp:taxon-name-part> <tp:taxon-name-part taxon-name-part-type="species" reg="longmenense">longmenense</tp:taxon-name-part></tp:taxon-name></italic>, <italic><tp:taxon-name><tp:taxon-name-part taxon-name-part-type="genus" reg="Proceratium">P.</tp:taxon-name-part> <tp:taxon-name-part taxon-name-part-type="species" reg="shohei">shohei</tp:taxon-name-part></tp:taxon-name></italic>, and <italic><tp:taxon-name><tp:taxon-name-part taxon-name-part-type="genus" reg="Proceratium">P.</tp:taxon-name-part> <tp:taxon-name-part taxon-name-part-type="species" reg="zhaoi">zhaoi</tp:taxon-name-part></tp:taxon-name></italic>.</p></caption><graphic xmlns:xlink="http://www.w3.org/1999/xlink" xlink:href="zookeys-770-137-g025.jpg" position="float" orientation="portrait" xlink:type="simple" id="oo_214856.jpg"/></fig></tp:treatment-sec><tp:treatment-sec sec-type="Taxonomic notes" id="SECID0ENGAK"><title>Taxonomic notes.</title><p>In <xref ref-type="bibr" rid="B39">Liu et al. (2015b)</xref> this species was erroneously listed as <italic><tp:taxon-name><tp:taxon-name-part taxon-name-part-type="genus" reg="Proceratium">P.</tp:taxon-name-part> <tp:taxon-name-part taxon-name-part-type="species" reg="deelemani">deelemani</tp:taxon-name-part></tp:taxon-name></italic>, a species known from Borneo, peninsular Malaysia, and Thailand (see <xref ref-type="bibr" rid="B4">Baroni Urbani and de Andrade 2003</xref>). However, a careful reexamination of the specimen from Yunnan and comparisons with images of the holotype of <italic><tp:taxon-name><tp:taxon-name-part taxon-name-part-type="genus" reg="Proceratium">P.</tp:taxon-name-part> <tp:taxon-name-part taxon-name-part-type="species" reg="deelemani">deelemani</tp:taxon-name-part></tp:taxon-name></italic> (<ext-link xmlns:xlink="http://www.w3.org/1999/xlink" ext-link-type="uri" xlink:href="http://data.antweb.org/specimen/CASENT0915370" xlink:type="simple">CASENT0915370</ext-link>) and further <italic><tp:taxon-name><tp:taxon-name-part taxon-name-part-type="genus" reg="Proceratium">P.</tp:taxon-name-part> <tp:taxon-name-part taxon-name-part-type="species" reg="deelemani">deelemani</tp:taxon-name-part></tp:taxon-name></italic> specimens from Borneo (<ext-link xmlns:xlink="http://www.w3.org/1999/xlink" ext-link-type="uri" xlink:href="http://data.antweb.org/specimen/CASENT0790842" xlink:type="simple">CASENT0790842</ext-link>, <ext-link xmlns:xlink="http://www.w3.org/1999/xlink" ext-link-type="uri" xlink:href="http://data.antweb.org/specimen/CASENT0790847" xlink:type="simple">CASENT0790847</ext-link>, <ext-link xmlns:xlink="http://www.w3.org/1999/xlink" ext-link-type="uri" xlink:href="http://data.antweb.org/specimen/CASENT0790848" xlink:type="simple">CASENT0790848</ext-link>; see Suppl. material <xref ref-type="supplementary-material" rid="S2">2</xref>: Figure S1 for micro CT images of <ext-link xmlns:xlink="http://www.w3.org/1999/xlink" ext-link-type="uri" xlink:href="http://data.antweb.org/specimen/CASENT0790842" xlink:type="simple">CASENT0790842</ext-link> and see Suppl. material <xref ref-type="supplementary-material" rid="S11">11</xref>: Video 9 for a 3D rotation video of the same specimen) revealed considerable morphological differences that convinced us to separate both species and to describe <italic><tp:taxon-name><tp:taxon-name-part taxon-name-part-type="genus" reg="Proceratium">P.</tp:taxon-name-part> <tp:taxon-name-part taxon-name-part-type="species" reg="shohei">shohei</tp:taxon-name-part></tp:taxon-name></italic> as new. Among the other species of the <italic><tp:taxon-name><tp:taxon-name-part taxon-name-part-type="genus" reg="Proceratium">P.</tp:taxon-name-part> <tp:taxon-name-part taxon-name-part-type="species" reg="stictum">stictum</tp:taxon-name-part></tp:taxon-name></italic> clade occurring in the oriental zoogeographic region (<italic><tp:taxon-name><tp:taxon-name-part taxon-name-part-type="genus" reg="Proceratium">P.</tp:taxon-name-part> <tp:taxon-name-part taxon-name-part-type="species" reg="deelemani">deelemani</tp:taxon-name-part></tp:taxon-name></italic>, <italic><tp:taxon-name><tp:taxon-name-part taxon-name-part-type="genus" reg="Proceratium">P.</tp:taxon-name-part> <tp:taxon-name-part taxon-name-part-type="species" reg="foveolatum">foveolatum</tp:taxon-name-part></tp:taxon-name></italic>, <italic><tp:taxon-name><tp:taxon-name-part taxon-name-part-type="genus" reg="Proceratium">P.</tp:taxon-name-part> <tp:taxon-name-part taxon-name-part-type="species" reg="stictum">stictum</tp:taxon-name-part></tp:taxon-name></italic>), <italic><tp:taxon-name><tp:taxon-name-part taxon-name-part-type="genus" reg="Proceratium">P.</tp:taxon-name-part> <tp:taxon-name-part taxon-name-part-type="species" reg="shohei">shohei</tp:taxon-name-part></tp:taxon-name></italic> is unsurprisingly most similar to <italic><tp:taxon-name><tp:taxon-name-part taxon-name-part-type="genus" reg="Proceratium">P.</tp:taxon-name-part> <tp:taxon-name-part taxon-name-part-type="species" reg="deelemani">deelemani</tp:taxon-name-part></tp:taxon-name></italic>, but both species can be safely and easily separated. <italic><tp:taxon-name><tp:taxon-name-part taxon-name-part-type="genus" reg="Proceratium">Proceratium</tp:taxon-name-part> <tp:taxon-name-part taxon-name-part-type="species" reg="shohei">shohei</tp:taxon-name-part></tp:taxon-name></italic> has an indistinct subpetiolar process without a median anterior projection (subpetiolar process with a distinct tooth in <italic><tp:taxon-name><tp:taxon-name-part taxon-name-part-type="genus" reg="Proceratium">P.</tp:taxon-name-part> <tp:taxon-name-part taxon-name-part-type="species" reg="deelemani">deelemani</tp:taxon-name-part></tp:taxon-name></italic>; opposed to the <italic><tp:taxon-name><tp:taxon-name-part taxon-name-part-type="genus" reg="Proceratium">P.</tp:taxon-name-part> <tp:taxon-name-part taxon-name-part-type="species" reg="itoi">itoi</tp:taxon-name-part></tp:taxon-name></italic> clade, the subpetiolar process is an informative character in the <italic><tp:taxon-name><tp:taxon-name-part taxon-name-part-type="genus" reg="Proceratium">P.</tp:taxon-name-part> <tp:taxon-name-part taxon-name-part-type="species" reg="stictum">stictum</tp:taxon-name-part></tp:taxon-name></italic> clade). Also, <italic><tp:taxon-name><tp:taxon-name-part taxon-name-part-type="genus" reg="Proceratium">P.</tp:taxon-name-part> <tp:taxon-name-part taxon-name-part-type="species" reg="shohei">shohei</tp:taxon-name-part></tp:taxon-name></italic> has relatively longer scapes (<abbrev xmlns:xlink="http://www.w3.org/1999/xlink" xlink:title="Scape index" id="ABBRID0EMMAK" xlink:type="simple">SI</abbrev> 72) (<abbrev xmlns:xlink="http://www.w3.org/1999/xlink" xlink:title="Scape index" id="ABBRID0EQMAK" xlink:type="simple">SI</abbrev> 58–68 in <italic><tp:taxon-name><tp:taxon-name-part taxon-name-part-type="genus" reg="Proceratium">P.</tp:taxon-name-part> <tp:taxon-name-part taxon-name-part-type="species" reg="deelemani">deelemani</tp:taxon-name-part></tp:taxon-name></italic>), the posterodorsal corner of the propodeum with relatively shorter teeth that project over less than half of the length of the propodeal lobes in profile (at least projecting over half of propodeal lobes in <italic><tp:taxon-name><tp:taxon-name-part taxon-name-part-type="genus" reg="Proceratium">P.</tp:taxon-name-part> <tp:taxon-name-part taxon-name-part-type="species" reg="deelemani">deelemani</tp:taxon-name-part></tp:taxon-name></italic>), a very reduced <abbrev xmlns:xlink="http://www.w3.org/1999/xlink" xlink:title="Abdominal sternum IV length" id="ABBRID0EKNAK" xlink:type="simple">LS4</abbrev> so that <abbrev xmlns:xlink="http://www.w3.org/1999/xlink" xlink:title="Gastral reflexion index" id="ABBRID0EONAK" xlink:type="simple">IGR</abbrev> cannot be measured (<abbrev xmlns:xlink="http://www.w3.org/1999/xlink" xlink:title="Abdominal sternum IV length" id="ABBRID0ESNAK" xlink:type="simple">LS4</abbrev> also reduced but <abbrev xmlns:xlink="http://www.w3.org/1999/xlink" xlink:title="Gastral reflexion index" id="ABBRID0EWNAK" xlink:type="simple">IGR</abbrev> 0.23–0.29 in <italic><tp:taxon-name><tp:taxon-name-part taxon-name-part-type="genus" reg="Proceratium">P.</tp:taxon-name-part> <tp:taxon-name-part taxon-name-part-type="species" reg="deelemani">deelemani</tp:taxon-name-part></tp:taxon-name></italic>), a straight ventral outline of LS3 (with a depression in <italic><tp:taxon-name><tp:taxon-name-part taxon-name-part-type="genus" reg="Proceratium">P.</tp:taxon-name-part> <tp:taxon-name-part taxon-name-part-type="species" reg="deelemani">deelemani</tp:taxon-name-part></tp:taxon-name></italic>), and slightly convex frontal carinae (slightly concave in <italic><tp:taxon-name><tp:taxon-name-part taxon-name-part-type="genus" reg="Proceratium">P.</tp:taxon-name-part> <tp:taxon-name-part taxon-name-part-type="species" reg="deelemani">deelemani</tp:taxon-name-part></tp:taxon-name></italic>). Superficially, <italic><tp:taxon-name><tp:taxon-name-part taxon-name-part-type="genus" reg="Proceratium">P.</tp:taxon-name-part> <tp:taxon-name-part taxon-name-part-type="species" reg="shohei">shohei</tp:taxon-name-part></tp:taxon-name></italic> also resembles <italic><tp:taxon-name><tp:taxon-name-part taxon-name-part-type="genus" reg="Proceratium">P.</tp:taxon-name-part> <tp:taxon-name-part taxon-name-part-type="species" reg="stictum">stictum</tp:taxon-name-part></tp:taxon-name></italic> and <italic><tp:taxon-name><tp:taxon-name-part taxon-name-part-type="genus" reg="Proceratium">P.</tp:taxon-name-part> <tp:taxon-name-part taxon-name-part-type="species" reg="foveolatum">foveolatum</tp:taxon-name-part></tp:taxon-name></italic>. From <italic><tp:taxon-name><tp:taxon-name-part taxon-name-part-type="genus" reg="Proceratium">P.</tp:taxon-name-part> <tp:taxon-name-part taxon-name-part-type="species" reg="stictum">stictum</tp:taxon-name-part></tp:taxon-name></italic> it can be distinguished by the subpetiolar process without a median anterior projection (subpetiolar process with a distinct tooth in <italic><tp:taxon-name><tp:taxon-name-part taxon-name-part-type="genus" reg="Proceratium">P.</tp:taxon-name-part> <tp:taxon-name-part taxon-name-part-type="species" reg="stictum">stictum</tp:taxon-name-part></tp:taxon-name></italic>), the longer teeth on the posterodorsal corners of the propodeum that project straightly backwards (short and blunt, projecting slightly dorsally in <italic><tp:taxon-name><tp:taxon-name-part taxon-name-part-type="genus" reg="Proceratium">P.</tp:taxon-name-part> <tp:taxon-name-part taxon-name-part-type="species" reg="stictum">stictum</tp:taxon-name-part></tp:taxon-name></italic>), and the foveolate sculpture of the head, mesosoma, petiole, and <abbrev xmlns:xlink="http://www.w3.org/1999/xlink" xlink:title="Abdominal tergum III length" id="ABBRID0E4QAK" xlink:type="simple">LT3</abbrev> (coarsely granulate with superimposed fovea in <italic><tp:taxon-name><tp:taxon-name-part taxon-name-part-type="genus" reg="Proceratium">P.</tp:taxon-name-part> <tp:taxon-name-part taxon-name-part-type="species" reg="stictum">stictum</tp:taxon-name-part></tp:taxon-name></italic>). The sculpture of the integument likewise easily distinguishes <italic><tp:taxon-name><tp:taxon-name-part taxon-name-part-type="genus" reg="Proceratium">P.</tp:taxon-name-part> <tp:taxon-name-part taxon-name-part-type="species" reg="shohei">shohei</tp:taxon-name-part></tp:taxon-name></italic> from <italic><tp:taxon-name><tp:taxon-name-part taxon-name-part-type="genus" reg="Proceratium">P.</tp:taxon-name-part> <tp:taxon-name-part taxon-name-part-type="species" reg="foveolatum">foveolatum</tp:taxon-name-part></tp:taxon-name></italic>, which has the entire integument including <abbrev xmlns:xlink="http://www.w3.org/1999/xlink" xlink:title="Abdominal tergum IV length" id="ABBRID0ECSAK" xlink:type="simple">LT4</abbrev> covered with large, deep, regular, and clearly demarcated fovea (fovea smaller and shallower, at most superficial punctures but no fovea on <abbrev xmlns:xlink="http://www.w3.org/1999/xlink" xlink:title="Abdominal tergum IV length" id="ABBRID0EGSAK" xlink:type="simple">LT4</abbrev> in <italic><tp:taxon-name><tp:taxon-name-part taxon-name-part-type="genus" reg="Proceratium">P.</tp:taxon-name-part> <tp:taxon-name-part taxon-name-part-type="species" reg="shohei">shohei</tp:taxon-name-part></tp:taxon-name></italic>). Also, in <italic><tp:taxon-name><tp:taxon-name-part taxon-name-part-type="genus" reg="Proceratium">P.</tp:taxon-name-part> <tp:taxon-name-part taxon-name-part-type="species" reg="foveolatum">foveolatum</tp:taxon-name-part></tp:taxon-name></italic> <abbrev xmlns:xlink="http://www.w3.org/1999/xlink" xlink:title="Abdominal tergum IV length" id="ABBRID0EATAK" xlink:type="simple">LT4</abbrev> is extended posteriorly and forms a broad, strong angle while <abbrev xmlns:xlink="http://www.w3.org/1999/xlink" xlink:title="Abdominal tergum IV length" id="ABBRID0EETAK" xlink:type="simple">LT4</abbrev> is not as extended and broadly rounded in <italic><tp:taxon-name><tp:taxon-name-part taxon-name-part-type="genus" reg="Proceratium">P.</tp:taxon-name-part> <tp:taxon-name-part taxon-name-part-type="species" reg="shohei">shohei</tp:taxon-name-part></tp:taxon-name></italic>.</p></tp:treatment-sec><tp:treatment-sec sec-type="variation" id="SECID0ETTAK"><title>Variation.</title><p>Since this species is known only from the holotype there is no available information about intraspecific variation.</p></tp:treatment-sec><tp:treatment-sec><!--Section generated to contain objects referenced in tp:taxon-treatment.--><fig id="F3" position="float" orientation="portrait"><label>Figure 3.</label><caption><p>Anterior portion of cephalic dorsum, in full-face view (<bold>A, B</bold>), and propodeum and petiole, in profile view (<bold>C, D</bold>). <bold>A, C</bold> <italic><tp:taxon-name><tp:taxon-name-part taxon-name-part-type="genus" reg="Proceratium">P.</tp:taxon-name-part> <tp:taxon-name-part taxon-name-part-type="species" reg="shohei">shohei</tp:taxon-name-part></tp:taxon-name></italic> (<ext-link xmlns:xlink="http://www.w3.org/1999/xlink" ext-link-type="uri" xlink:href="http://data.antweb.org/specimen/CASENT0717686" xlink:type="simple">CASENT0717686</ext-link>) <bold>B, D</bold> <italic><tp:taxon-name><tp:taxon-name-part taxon-name-part-type="genus" reg="Proceratium">P.</tp:taxon-name-part> <tp:taxon-name-part taxon-name-part-type="species" reg="itoi">itoi</tp:taxon-name-part></tp:taxon-name></italic> (OKENT0016142).</p></caption><graphic xmlns:xlink="http://www.w3.org/1999/xlink" xlink:href="zookeys-770-137-g003.jpg" position="float" orientation="portrait" xlink:type="simple" id="oo_214834.jpg"/></fig><supplementary-material xmlns:xlink="http://www.w3.org/1999/xlink" id="S10" position="float" orientation="portrait" xlink:type="simple"><label>Supplementary material 10</label><caption><p>Video 8</p></caption><p>Data type: (Video file (.mp4))</p><p>Explanation note: <tp:taxon-name><tp:taxon-name-part taxon-name-part-type="genus" reg="Proceratium">Proceratium</tp:taxon-name-part> <tp:taxon-name-part taxon-name-part-type="species" reg="shohei">shohei</tp:taxon-name-part></tp:taxon-name> sp. n. holotype worker (<ext-link ext-link-type="uri" xlink:href="http://data.antweb.org/specimen/CASENT0717686" xlink:type="simple">CASENT0717686</ext-link>). 3D rotation video based on volumetric surface rendering of full body.</p><media xlink:href="zookeys-770-137-s010.mp4" mimetype="unknown" mime-subtype="unknown" position="float" orientation="portrait" xlink:type="simple" id="oo_214866.mp4"/><permissions><license license-type="creative-commons-attribution" xlink:href="http://creativecommons.org/licenses/by/4.0/" xlink:type="simple"><license-p>This is an open access article distributed under the terms of the Creative Commons Attribution License (CC BY 4.0), which permits unrestricted use, distribution, and reproduction in any medium, provided the original author and source are credited.</license-p></license></permissions><attrib specific-use="authors">Author: Francisco Hita Garcia</attrib></supplementary-material><supplementary-material xmlns:xlink="http://www.w3.org/1999/xlink" id="S2" position="float" orientation="portrait" xlink:type="simple"><label>Supplementary material 2</label><caption><p>Figure S1.</p></caption><p>Data type: multimedia</p><p>Explanation note: Still images from surface display volume renderings of 3D model of <italic><tp:taxon-name><tp:taxon-name-part taxon-name-part-type="genus" reg="Proceratium">Proceratium</tp:taxon-name-part> <tp:taxon-name-part taxon-name-part-type="species" reg="deelemani">deelemani</tp:taxon-name-part></tp:taxon-name></italic> non-type worker (<ext-link ext-link-type="uri" xlink:href="http://data.antweb.org/specimen/CASENT0790842" xlink:type="simple">CASENT0790842</ext-link>). <bold>A</bold> Body in profile <bold>B</bold> Body in dorsal view <bold>C</bold> Head in dorsal view <bold>D</bold> Head in anterodorsal view <bold>E</bold> Head in anterior view <bold>F</bold> Head in ventral view <bold>G</bold> Head in profile <bold>H</bold> Mesosoma in profile <bold>I</bold> Mesosoma in dorsal view <bold>J</bold> Propodeum in posterodorsal view <bold>K</bold> Abdominal segment II and parts of III in profile <bold>L</bold> Abdominal segment II and parts of III in dorsal view <bold>M</bold> Abdominal segments II–VII in profile <bold>N</bold> Abdominal segment III and parts of II and IV in dorsal view <bold>O</bold> Abdominal segments II–VII in ventral view.</p><media xlink:href="zookeys-770-137-s002.tif" mimetype="unknown" mime-subtype="unknown" position="float" orientation="portrait" xlink:type="simple" id="oo_214858.tif"/><permissions><license license-type="creative-commons-attribution" xlink:href="http://creativecommons.org/licenses/by/4.0/" xlink:type="simple"><license-p>This is an open access article distributed under the terms of the Creative Commons Attribution License (CC BY 4.0), which permits unrestricted use, distribution, and reproduction in any medium, provided the original author and source are credited.</license-p></license></permissions><attrib specific-use="authors">Michael Staab, Francisco Hita Garcia, Cong Liu, Zheng-Hui Xu, Evan P. Economo</attrib></supplementary-material><supplementary-material xmlns:xlink="http://www.w3.org/1999/xlink" id="S11" position="float" orientation="portrait" xlink:type="simple"><label>Supplementary material 11</label><caption><p>Video 9</p></caption><p>Data type: (Video file (.mp4))</p><p>Explanation note: <italic><tp:taxon-name><tp:taxon-name-part taxon-name-part-type="genus" reg="Proceratium">Proceratium</tp:taxon-name-part> <tp:taxon-name-part taxon-name-part-type="species" reg="deelemani">deelemani</tp:taxon-name-part></tp:taxon-name></italic> non-type worker (<ext-link ext-link-type="uri" xlink:href="http://data.antweb.org/specimen/CASENT0790842" xlink:type="simple">CASENT0790842</ext-link>). 3D rotation video based on volumetric surface rendering of full body.</p><media xlink:href="zookeys-770-137-s011.mp4" mimetype="unknown" mime-subtype="unknown" position="float" orientation="portrait" xlink:type="simple" id="oo_214867.mp4"/><permissions><license license-type="creative-commons-attribution" xlink:href="http://creativecommons.org/licenses/by/4.0/" xlink:type="simple"><license-p>This is an open access article distributed under the terms of the Creative Commons Attribution License (CC BY 4.0), which permits unrestricted use, distribution, and reproduction in any medium, provided the original author and source are credited.</license-p></license></permissions><attrib specific-use="authors">Author: Francisco Hita Garcia</attrib></supplementary-material></tp:treatment-sec><ref-list><ref id="B60"><mixed-citation xmlns:xlink="http://www.w3.org/1999/xlink" xlink:type="simple">
          <person-group><name name-style="western"><surname>Staab</surname><given-names>M</given-names></name><name name-style="western"><surname>Hita Garcia</surname><given-names>F</given-names></name><name name-style="western"><surname>Liu</surname><given-names>C</given-names></name><name name-style="western"><surname>Xu</surname><given-names>Z-H</given-names></name><name name-style="western"><surname>Economo</surname><given-names>EP</given-names></name></person-group> (<year>2018</year>) Data from: Systematics of the ant genus <italic><tp:taxon-name><tp:taxon-name-part taxon-name-part-type="genus">Proceratium</tp:taxon-name-part></tp:taxon-name></italic> Roger (<tp:taxon-name><tp:taxon-name-part taxon-name-part-type="order">Hymenoptera</tp:taxon-name-part></tp:taxon-name>, <tp:taxon-name><tp:taxon-name-part taxon-name-part-type="family">Formicidae</tp:taxon-name-part></tp:taxon-name>, <tp:taxon-name><tp:taxon-name-part taxon-name-part-type="subfamily">Proceratiinae</tp:taxon-name-part></tp:taxon-name>) in China – with descriptions of three new species based on micro-CT enhanced next-generation-morphology. Dryad Digital Repository. <ext-link xlink:type="simple" ext-link-type="doi" xlink:href="10.5061/dryad.h6j0g4p">https://doi.org/10.5061/dryad.h6j0g4p</ext-link></mixed-citation></ref><ref id="B39"><mixed-citation xmlns:xlink="http://www.w3.org/1999/xlink" xlink:type="simple">
          <person-group><name name-style="western"><surname>Liu</surname><given-names>C</given-names></name><name name-style="western"><surname>Guénard</surname><given-names>B</given-names></name><name name-style="western"><surname>Hita Garcia</surname><given-names>F</given-names></name><name name-style="western"><surname>Yamane</surname><given-names>S</given-names></name><name name-style="western"><surname>Blanchard</surname><given-names>B</given-names></name><name name-style="western"><surname>Yang</surname><given-names>D-R</given-names></name><name name-style="western"><surname>Economo</surname><given-names>E</given-names></name></person-group> (<year>2015b</year>) New records of ant species from Yunnan, China. ZooKeys: 17–78. <ext-link xlink:type="simple" ext-link-type="doi" xlink:href="10.3897/zookeys.477.8775">https://doi.org/10.3897/zookeys.477.8775</ext-link></mixed-citation></ref><ref id="B4"><mixed-citation xmlns:xlink="http://www.w3.org/1999/xlink" xlink:type="simple">
          <person-group><name name-style="western"><surname>Baroni Urbani</surname><given-names>C</given-names></name><name name-style="western"><surname>de Andrade</surname><given-names>ML</given-names></name></person-group> (<year>2003</year>) <article-title>The ant genus <italic><tp:taxon-name><tp:taxon-name-part taxon-name-part-type="genus">Proceratium</tp:taxon-name-part></tp:taxon-name></italic> in the extant and fossil record (<tp:taxon-name><tp:taxon-name-part taxon-name-part-type="order">Hymenoptera</tp:taxon-name-part></tp:taxon-name>: <tp:taxon-name><tp:taxon-name-part taxon-name-part-type="family">Formicidae</tp:taxon-name-part></tp:taxon-name>).</article-title> <source>Museo Regionale di Scienze Naturali Monografie (Turin)</source> <volume>36</volume>: <fpage>1</fpage>–<lpage>492</lpage>.</mixed-citation></ref></ref-list></tp:taxon-treatment>
